# Supplementary material for: Effects of Elevated Root-Zone CO2 on Root Morphology and Nitrogen Metabolism Revealed by Physiological and Transcriptome Analysis in Oriental Melon Seedling Roots
Source: Int J Mol Sci. 2020 Jan 25;21(3):803. doi: 10.3390/ijms21030803 (PMC7037942; doi:10.3390/ijms21030803)
Supplement: Supplementary file 1 [file ijms-21-00803-s001.zip]

Archive with 1 entries (1 files):
- ijms-691498-supplementary.xlsm
