# Supplementary material for: Effects of Elevated Root-Zone CO2 on Root Morphology and Nitrogen Metabolism Revealed by Physiological and Transcriptome Analysis in Oriental Melon Seedling Roots
Source: Int J Mol Sci. 2020 Jan 25;21(3):803. doi: 10.3390/ijms21030803 (PMC7037942; doi:10.3390/ijms21030803)
Supplement: Supplementary file 1 [file ijms-21-00803-s001.zip › ijms-691498-supplementary.xlsm]

## Sheet: DEG in T1
Table S1 Differentially expressed genes in T1/CK and T2/CK
Differentially expressed genes in T1/CK
GeneID	T1-Expression	CK-Expression	(T1/CK)_DESeq_log2FoldChange	(T1/CK)_DESeq_FDR	Regulation
MELO3C021923.2	24.4912	7.27626	1.67528	1.62597e-17	up
MELO3C016284.2	29.5006	13.3961	1.06287	4.02405e-09	up
MELO3C025332.2	71.7076	28.7072	1.24546	2.26196e-11	up
MELO3C026493.2	0.665158	0.173667	1.81666	0.00160613	up
MELO3C014141.2	4.93842	2.12007	1.14136	0.00163634	up
MELO3C007061.2	11.5513	2.34178	2.22025	7.37134e-13	up
MELO3C018237.2	2.18986	0.8837	1.22904	0.00200124	up
MELO3C022697.2	16.5407	5.12916	1.61648	7.0076e-13	up
MELO3C031613.2	92.4133	36.9417	1.39075	7.62088e-29	up
MELO3C009464.2	5.19775	1.47056	1.70784	0.000926351	up
MELO3C026868.2	2.65556	1.02652	1.28414	0.00580446	up
MELO3C017584.2	14.8473	6.60931	1.0925	3.34346e-08	up
MELO3C009187.2	74.7746	33.4099	1.08743	3.62038e-19	up
MELO3C002177.2	6.67924	2.77929	1.18257	0.000772065	up
MELO3C005242.2	9.88198	0.798404	3.40055	3.24039e-23	up
MELO3C012389.2	2.41228	0.850926	1.41535	7.27585e-05	up
MELO3C016020.2	2.95721	1.12389	1.31286	0.0362158	up
MELO3C006801.2	0.955885	0.370831	1.21259	0.0149133	up
MELO3C031049.2	8.59347	2.42622	1.60542	1.13371e-09	up
MELO3C007917.2	40.3223	11.8368	1.70151	2.36056e-23	up
MELO3C023724.2	34.5599	12.7357	1.37666	9.79851e-17	up
MELO3C018882.2	4.75284	0.632334	2.80205	1.12128e-10	up
MELO3C025456.2	22.108	5.57344	1.90063	3.42234e-23	up
MELO3C021190.2	17.6369	7.91809	1.07986	0.000139247	up
MELO3C018593.2	14.9667	6.04592	1.23173	1.04757e-05	up
MELO3C024616.2	4.80062	0.485492	3.14757	1.33257e-11	up
MELO3C007827.2	3.63887	2.08787	1.03637	0.000711262	up
MELO3C016718.2	5.94629	2.76603	1.05757	4.53161e-05	up
Cucumis_melo_newGene_776	1.8319	0.626091	1.42613	0.00231967	up
MELO3C022493.2	4.3891	1.22766	1.72049	9.52228e-09	up
MELO3C002550.2	1.07048	0.262908	2.36429	2.18852e-07	up
MELO3C011183.2	29.6364	9.4993	1.56976	1.05308e-18	up
MELO3C021183.2	56.0587	26.473	1.08635	1.71509e-14	up
MELO3C031809.2	18.4877	8.47383	1.06105	1.23146e-07	up
MELO3C002175.2	7.5651	2.3932	1.57734	9.86194e-07	up
MELO3C010823.2	1.23422	0.457186	1.34184	0.0121199	up
MELO3C006151.2	2.20383	0.955684	1.12273	0.00406381	up
MELO3C028983.2	2.37774	0.975023	1.2737	0.000508404	up
MELO3C027753.2	102.018	20.221	2.25713	3.67319e-08	up
MELO3C009737.2	1.57008	0.246348	2.58449	1.54141e-06	up
MELO3C035216.2	1.43778	0.513479	1.39611	0.00748698	up
MELO3C020483.2	1.49852	0.538566	1.37091	0.00431291	up
Cucumis_melo_newGene_332	6.38815	2.5669	1.24397	2.5258e-05	up
MELO3C014870.2	43.8149	19.1664	1.11774	3.69985e-14	up
MELO3C013603.2	3.98294	1.74906	1.08955	0.000120343	up
MELO3C015773.2	26.9719	12.6997	1.00765	4.02171e-10	up
MELO3C006418.2	21.4374	8.34499	1.24242	1.60193e-06	up
MELO3C013157.2	5.4305	2.4595	1.06839	0.00243265	up
MELO3C033196.2	64.7356	18.8247	1.71301	8.83355e-26	up
MELO3C004584.2	9.42823	4.37468	1.05611	1.6636e-05	up
MELO3C024900.2	23.7128	9.37288	1.26301	5.08916e-12	up
MELO3C018767.2	10.788	4.00952	1.34538	4.22814e-05	up
MELO3C002421.2	0.897822	0.167819	2.37589	3.19689e-05	up
Cucumis_melo_newGene_226	1.90223	0	Inf	2.11621e-27	up
MELO3C010875.2	412.277	100.777	1.95775	1.55142e-61	up
MELO3C026404.2	27.7044	9.30563	1.58373	1.38868e-30	up
MELO3C008366.2	2517.94	733.502	1.67421	2.27381e-43	up
MELO3C007624.2	16.547	4.45902	1.79119	1.23688e-22	up
MELO3C016314.2	6.37838	2.77487	1.19196	1.77872e-05	up
MELO3C020817.2	47.0554	17.806	1.3057	2.12203e-24	up
MELO3C008186.2	11.7076	0.538928	4.33881	7.91133e-38	up
MELO3C007753.2	2.28505	0.0875413	4.40042	1.8682e-12	up
MELO3C014595.2	35.9376	13.4173	1.35431	7.31079e-23	up
MELO3C020616.2	7.24819	1.53201	2.15878	1.57253e-14	up
MELO3C009108.2	24.4712	10.72	1.11552	3.34724e-08	up
MELO3C020847.2	3.09875	1.17839	1.3236	0.00412832	up
MELO3C007318.2	44.7905	19.5249	1.12153	6.53423e-07	up
MELO3C027132.2	1.49519	0.658136	1.1075	0.00184712	up
Cucumis_melo_newGene_941	0.868972	0.0534087	3.8435	1.04599e-07	up
MELO3C010329.2	11.9001	4.09109	1.46472	6.91509e-11	up
MELO3C003098.2	7.04206	2.43714	1.4189	0.000359264	up
MELO3C025101.2	22.4581	10.0783	1.08855	8.74787e-14	up
MELO3C010284.2	2	0.881653	1.10091	0.0382075	up
MELO3C026462.2	3.23342	1.19445	1.34278	0.0219628	up
MELO3C002457.2	211.884	64.2007	1.64796	2.86162e-46	up
MELO3C019610.2	1.35545	0	Inf	5.12762e-25	up
Cucumis_melo_newGene_470	1.28397	0.355889	1.72804	0.00041608	up
MELO3C026311.2	11.4102	4.39403	1.30213	2.21492e-13	up
MELO3C017305.2	8.09261	3.53378	1.1174	4.32382e-06	up
MELO3C004219.2	119.219	44.9761	1.33698	1.30596e-28	up
MELO3C022062.2	14.0141	4.71513	1.49581	6.00579e-12	up
Cucumis_melo_newGene_63	4.59334	1.52164	1.48896	0.000305173	up
MELO3C009930.2	4.87755	0.918462	2.28542	6.22164e-12	up
MELO3C016602.2	12.1076	1.70792	2.74766	1.64956e-23	up
MELO3C027418.2	6.30827	2.84323	1.04404	0.000794518	up
MELO3C003633.2	0.912016	0.323804	1.37391	0.00605748	up
MELO3C015995.2	1069.47	442.06	1.19995	4.93964e-25	up
MELO3C026050.2	2.87809	0.875718	1.58505	0.00207971	up
MELO3C016273.2	52.4744	23.6516	1.07494	6.85342e-19	up
MELO3C021823.2	47.1213	12.6866	1.62162	4.38954e-42	up
MELO3C002289.2	1.55027	0.568226	1.34693	0.0416465	up
MELO3C030999.2	6.03879	0.47095	3.83511	0.0447617	up
MELO3C012175.2	6.99217	2.2196	1.566	1.08334e-14	up
MELO3C021219.2	9.61199	4.3838	1.07721	0.0258748	up
MELO3C006024.2	2.71046	1.27857	1.03003	0.00382428	up
MELO3C008804.2	12.3676	5.5217	1.08537	0.000383572	up
MELO3C013918.2	32.457	15.0509	1.0919	2.90133e-13	up
MELO3C024421.2	1.27451	0.298109	1.82927	2.42669e-05	up
MELO3C007784.2	128.705	28.1284	2.11699	7.55331e-14	up
MELO3C026030.2	1.36041	0.324009	1.96451	5.16051e-05	up
MELO3C017503.2	74.8149	30.1538	1.23635	4.67587e-17	up
MELO3C012114.2	2.80615	0.225716	3.53472	1.83503e-17	up
MELO3C006776.2	129.958	57.5043	1.10171	1.44814e-18	up
MELO3C008929.2	32.3109	12.966	1.20909	1.08337e-15	up
MELO3C025211.2	3.73489	0.750712	2.1385	4.88829e-13	up
MELO3C005841.2	31.7325	13.6871	1.16723	1.14581e-10	up
MELO3C018000.2	2.48356	1.00007	1.2206	0.0143924	up
MELO3C006957.2	5.66122	2.05224	1.35755	1.87882e-06	up
MELO3C005905.2	26.3962	12.5018	1.0062	5.8287e-06	up
MELO3C032309.2	1.95061	0.591922	2.33992	1.68373e-08	up
MELO3C004342.2	2.294	1.12225	1.02597	0.0228069	up
MELO3C011192.2	3.37907	1.06483	1.5766	8.10919e-09	up
MELO3C003580.2	117.263	54.1956	1.06944	5.2407e-20	up
MELO3C034789.2	14.9243	6.68307	1.04344	5.95744e-08	up
MELO3C013359.2	4.75628	1.37558	1.63615	1.83323e-06	up
MELO3C007599.2	5.3205	2.39416	1.07636	0.000206141	up
MELO3C009934.2	8.87488	3.91059	1.14736	9.13585e-06	up
MELO3C025026.2	2.14473	0.318687	2.61996	6.92443e-06	up
MELO3C029723.2	4.82412	1.06981	2.16788	1.46933e-09	up
MELO3C004259.2	5.47091	2.10924	1.01084	2.91631e-06	up
MELO3C018081.2	4.65834	0.358382	3.56865	3.35231e-19	up
MELO3C007963.2	4.58884	1.91567	1.20365	0.000848811	up
MELO3C018370.2	3.52947	0.85561	1.94708	6.64874e-06	up
MELO3C032345.2	1.30603	0.173194	2.76623	2.52006e-06	up
MELO3C017172.2	1.45614	0.526261	1.37345	0.0153791	up
MELO3C017929.2	52.2446	24.5957	1.01181	2.40537e-08	up
MELO3C027112.2	30.1847	13.0067	1.17997	1.99601e-12	up
MELO3C013009.2	4.93817	1.61209	1.33833	2.5886e-07	up
Cucumis_melo_newGene_1534	2.6223	1.25972	1.03675	0.0182572	up
MELO3C021671.2	0.805301	0.175385	1.96333	2.19409e-05	up
MELO3C012241.2	1.5569	0.502106	1.54377	9.91648e-06	up
MELO3C017495.2	3.76546	1.33467	1.41326	2.17851e-05	up
MELO3C029736.2	9.90942	3.83631	1.28573	0.0014171	up
MELO3C012456.2	20.77	8.67307	1.10441	3.90661e-09	up
MELO3C023989.2	2.91105	0.672072	2.02679	3.59605e-07	up
MELO3C006253.2	9.15455	2.85831	1.35467	1.29086e-07	up
MELO3C022199.2	3.74599	1.41515	1.32131	0.000600951	up
MELO3C013615.2	4.76623	2.05085	1.15371	0.000487147	up
MELO3C016057.2	10.2023	3.14846	1.61266	0.00504589	up
MELO3C012103.2	3.68293	1.3558	1.35297	0.00106352	up
MELO3C030997.2	1.54287	0.129536	3.38445	2.05651e-08	up
MELO3C010904.2	5.31557	2.4378	1.04631	0.00109573	up
MELO3C003742.2	3.99037	0.933162	1.99869	2.72373e-07	up
MELO3C031057.2	9.70793	4.29818	1.09785	1.5752e-05	up
MELO3C023272.2	177.379	74.4607	1.17765	8.41983e-24	up
MELO3C017497.2	7.77691	1.34437	2.45098	2.71016e-12	up
MELO3C006944.2	1.76219	0.70688	1.02644	0.00872742	up
MELO3C006470.2	6.83703	2.57634	1.24842	9.6507e-07	up
MELO3C021788.2	9.4493	3.79603	1.23892	1.23098e-05	up
MELO3C004975.2	11.1379	4.845	1.12396	8.81449e-06	up
MELO3C014657.2	113.325	29.0303	1.88985	4.16448e-52	up
MELO3C025251.2	29.19	12.7788	1.09955	2.91826e-07	up
MELO3C018417.2	5.04795	1.95363	1.29289	0.0281728	up
MELO3C017645.2	2.1009	0.598925	1.71447	0.000446061	up
MELO3C027085.2	15.4363	4.72233	1.62226	4.42745e-13	up
MELO3C018733.2	2.2029	0.785881	1.26501	0.0120264	up
MELO3C005245.2	101.284	44.9194	1.1021	4.87619e-20	up
MELO3C007086.2	36.5172	15.213	1.27161	3.3725e-27	up
MELO3C021562.2	53.5099	28.036	1.05927	4.43018e-10	up
MELO3C023598.2	1.07364	0.192565	2.34287	3.86389e-07	up
MELO3C015257.2	12.0967	2.79257	2.03963	4.97685e-17	up
Cucumis_melo_newGene_32	2.41845	0	Inf	7.70191e-23	up
MELO3C022422.2	15.7291	6.61373	1.1278	0.0387555	up
MELO3C024628.2	2.15806	0.728589	1.47702	3.55754e-06	up
MELO3C004753.2	0.604429	0	Inf	3.08623e-22	up
MELO3C026601.2	2.13391	0.144994	3.56445	1.102e-09	up
MELO3C003737.2	4.20807	0.319796	3.60569	9.55707e-21	up
MELO3C016190.2	1.10001	0.191938	2.40661	3.99816e-05	up
MELO3C022436.2	0.717221	0.250238	1.4049	0.00822734	up
MELO3C010598.2	15.0826	2.28113	2.64351	1.03775e-33	up
MELO3C020887.2	53.0146	23.3284	1.1423	1.00933e-20	up
Cucumis_melo_newGene_440	118.456	25.5153	2.09131	2.90026e-36	up
MELO3C005315.2	8.31688	0.473557	4.01947	2.73089e-27	up
MELO3C017146.2	4.06805	1.78503	1.09599	0.000382215	up
MELO3C005613.2	0.982384	0.32591	1.49085	0.0056167	up
MELO3C015272.2	1.68043	0.197468	2.50456	3.54191e-11	up
MELO3C015571.2	0.981773	0.115987	2.95097	6.3105e-05	up
MELO3C032638.2	6.94221	1.3483	2.23108	3.60414e-05	up
MELO3C015924.2	3.97378	1.3557	1.45803	0.000631891	up
MELO3C029582.2	4.88657	0.487505	2.91966	2.50555e-13	up
MELO3C007644.2	1.22387	0.0973847	3.33531	7.11601e-09	up
MELO3C007856.2	27.9863	12.3065	1.10259	2.37053e-13	up
MELO3C007663.2	9.70849	2.95922	1.62298	4.74017e-11	up
MELO3C009098.2	15.9157	3.06615	2.29947	1.33672e-15	up
MELO3C008769.2	2.69861	0.784553	1.69551	1.01529e-07	up
MELO3C004609.2	38.9816	8.14352	2.18401	4.57406e-48	up
MELO3C013512.2	9.85118	2.25818	2.08993	2.32412e-18	up
MELO3C016294.2	24.8956	8.60939	1.45546	6.88904e-10	up
MELO3C015013.2	6.22452	1.11294	2.38279	2.79687e-10	up
MELO3C014584.2	242.865	115.295	1.0367	2.06519e-19	up
MELO3C009886.2	29.2895	13.133	1.08253	2.44982e-11	up
MELO3C021934.2	10.2781	4.37971	1.15426	1.41529e-05	up
MELO3C005889.2	10.2389	3.96946	1.28647	2.62517e-05	up
MELO3C022683.2	6.71405	2.10084	1.56447	3.16167e-08	up
MELO3C018788.2	3.38321	1.01901	1.54833	3.9069e-07	up
MELO3C020554.2	20.8831	7.2072	1.45871	1.16953e-13	up
MELO3C011270.2	9.71083	4.16036	1.16571	8.16729e-06	up
MELO3C018777.2	0.9984	0.282082	1.73904	6.47017e-05	up
MELO3C027299.2	5.70516	1.83252	1.55943	5.63858e-09	up
MELO3C017103.2	2.86942	0.0580093	5.14278	2.59358e-25	up
MELO3C015436.2	7.79568	2.60787	1.50301	3.79704e-09	up
MELO3C024610.2	52.6276	8.90789	2.48607	4.57406e-48	up
MELO3C025712.2	10.7658	2.44513	2.10449	2.23461e-29	up
MELO3C018362.2	1.35273	0.523199	1.27107	0.01623	up
MELO3C007602.2	7.75769	2.35889	1.64166	4.69624e-12	up
MELO3C009355.2	223.816	59.9352	1.83055	3.00385e-56	up
MELO3C004585.2	8.48963	3.78894	1.08329	0.00271238	up
Cucumis_melo_newGene_2084	2.70313	0.592843	2.05789	4.23253e-05	up
MELO3C010914.2	2.46364	1.00085	1.21611	0.00206227	up
MELO3C013159.2	2.77269	1.14118	1.1916	0.00825337	up
MELO3C011864.2	10.4939	3.91297	1.3461	1.55568e-05	up
MELO3C010555.2	39.3263	17.7452	1.07303	3.69465e-12	up
MELO3C017185.2	12.0218	4.86673	1.23436	2.37153e-09	up
MELO3C010083.2	21.0594	6.98507	1.56386	4.2858e-14	up
Cucumis_melo_newGene_2720	1.08621	0.443542	1.1908	0.0143887	up
MELO3C015377.2	5.30223	0.951784	2.05551	8.38708e-06	up
MELO3C031941.2	1768.42	503.539	1.73713	5.50856e-23	up
MELO3C005350.2	14.6517	6.66623	1.05949	9.05493e-05	up
MELO3C011710.2	19.2143	7.42008	1.23174	3.69392e-12	up
MELO3C004637.2	53.007	24.1161	1.06083	4.71247e-13	up
MELO3C022258.2	1.64476	0.297436	2.36664	1.00514e-07	up
MELO3C007098.2	2.56743	0.879504	1.45518	0.00197532	up
MELO3C009092.2	18.4298	4.50424	1.95549	9.27223e-23	up
MELO3C018544.2	23.5829	0.675478	5.00719	1.88322e-59	up
MELO3C009739.2	0.887992	0.215456	1.94046	0.000277422	up
MELO3C016325.2	2.49832	0.844423	1.46309	0.00151925	up
MELO3C003996.2	7.26769	3.86313	1.00192	1.78837e-07	up
MELO3C020946.2	0.855271	0.0827637	3.20676	1.76196e-07	up
MELO3C016281.2	1.14968	0.498213	1.18179	0.00220623	up
MELO3C027119.2	4.40907	1.92705	1.10144	0.000352227	up
MELO3C010961.2	2.14062	0.34256	2.46567	6.52154e-09	up
MELO3C018744.2	1.19389	0.480642	1.21066	0.0117832	up
MELO3C026569.2	2.40658	0.617315	1.83443	0.00076626	up
MELO3C027061.2	95.3159	31.3942	1.52737	6.32055e-35	up
MELO3C013794.2	9.59379	2.9194	1.71428	5.86094e-16	up
MELO3C007706.2	75.2253	33.6406	1.08632	3.77476e-17	up
MELO3C007785.2	3.99775	1.79864	1.07577	0.00387052	up
MELO3C014896.2	6.31246	2.49287	1.29687	0.000131894	up
MELO3C007560.2	2.71869	1.05457	1.29006	7.63513e-05	up
MELO3C008963.2	22.2333	9.9023	1.0968	2.14919e-10	up
MELO3C022994.2	1.82224	0.654945	1.39455	0.000735784	up
MELO3C022980.2	8.54039	1.73931	2.15681	1.74349e-16	up
MELO3C017157.2	1.67541	0.578167	1.35348	0.000675323	up
MELO3C017575.2	20.3649	7.46489	1.37281	0.000181871	up
MELO3C013411.2	12.0037	3.30789	1.77974	4.5045e-17	up
MELO3C027877.2	7.39739	1.65349	2.08274	3.52415e-11	up
MELO3C021534.2	128.764	58.7528	1.06326	3.21969e-19	up
MELO3C008907.2	3.34508	0.921811	1.77508	6.11762e-08	up
MELO3C009233.2	7.22664	2.36697	1.52988	1.46072e-07	up
MELO3C021407.2	34.6061	12.629	1.37878	4.34853e-17	up
MELO3C026600.2	52.3844	19.581	1.34405	2.88675e-11	up
MELO3C032036.2	12.0377	1.36849	3.16794	2.14667e-21	up
MELO3C023027.2	191.142	41.7272	2.12049	4.04755e-67	up
Cucumis_melo_newGene_353	8.92523	4.13187	1.03108	0.00143961	up
MELO3C017572.2	50.6333	19.7881	1.25209	2.50143e-20	up
MELO3C013600.2	147.691	56.3104	1.31638	6.85243e-29	up
MELO3C033578.2	5.63172	2.0234	1.18775	0.000596231	up
MELO3C003230.2	1.99215	0.683876	1.46266	0.000308098	up
MELO3C020963.2	4.86841	1.96506	1.24589	0.000578786	up
MELO3C007850.2	8.09138	1.90515	2.00699	4.21705e-13	up
MELO3C020306.2	7.08499	2.91282	1.24285	0.000101621	up
MELO3C026260.2	1.50749	0.256127	2.42744	2.74133e-08	up
MELO3C019649.2	14.0206	5.01539	1.40191	2.86539e-05	up
MELO3C021155.2	1.20921	0.178044	2.63974	2.08417e-07	up
MELO3C006042.2	1.1631	0.505437	1.11693	0.0147552	up
MELO3C017674.2	50.1828	5.94873	2.99755	3.71845e-37	up
MELO3C002755.2	8.38927	3.41373	1.22933	1.19178e-08	up
MELO3C005699.2	19.9547	5.79117	1.69318	2.55834e-29	up
MELO3C005888.2	3.46232	0.820032	2.19116	2.63004e-09	up
MELO3C005570.2	19.3968	6.88812	1.41742	2.94149e-17	up
MELO3C023484.2	4.59762	0.311724	3.74342	4.85992e-24	up
MELO3C005991.2	93.677	31.8492	1.47919	9.88566e-16	up
MELO3C002435.2	5.90114	2.24646	1.31246	4.22814e-05	up
MELO3C020856.2	4.78742	1.86342	1.28495	1.99164e-06	up
MELO3C018916.2	1.90259	0.754948	1.24971	0.0104383	up
MELO3C008424.2	4.12051	1.02268	1.90259	1.20707e-05	up
MELO3C002078.2	5.71159	2.03112	1.43384	7.61703e-05	up
MELO3C013313.2	8.01653	0.913272	3.03726	4.125e-25	up
MELO3C006688.2	26.7243	1.29612	4.29047	2.66146e-68	up
MELO3C016725.2	2.8098	1.15319	1.20633	0.000544972	up
MELO3C009465.2	4.85495	0.716892	2.58825	1.87627e-11	up
MELO3C006712.2	3.78693	1.78587	1.0079	0.00449506	up
MELO3C009230.2	14.9181	5.85469	1.27109	2.99269e-07	up
MELO3C023313.2	7.08873	2.31654	1.53279	1.02022e-06	up
MELO3C002089.2	3.70066	0.5821	2.49601	2.0258e-11	up
MELO3C013311.2	32.3734	3.28177	3.22304	3.23892e-73	up
MELO3C020864.2	1.37855	0.302432	2.06735	1.23357e-05	up
MELO3C009552.2	2.3317	0.317631	2.76835	9.38445e-06	up
MELO3C009543.2	0.764044	0.257177	1.4752	0.00524511	up
MELO3C010371.2	0.845207	0.256324	1.5992	0.00359272	up
MELO3C009864.2	30.3125	7.50872	1.96826	4.8711e-41	up
MELO3C015772.2	10.9023	3.393	1.60238	2.90427e-08	up
MELO3C010458.2	0.980594	0.337366	1.45696	0.0319656	up
MELO3C016746.2	12.0548	3.63248	1.65432	1.09021e-07	up
MELO3C008214.2	1.1847	0.368262	1.59384	0.000940073	up
MELO3C005553.2	24.3803	8.58193	1.43158	2.83952e-20	up
MELO3C009260.2	698.273	269.677	1.29801	4.07422e-29	up
MELO3C017964.2	22.046	7.89848	1.41971	2.31795e-18	up
MELO3C020617.2	19.3987	4.91531	1.83781	5.00907e-22	up
MELO3C025199.2	1.22055	0.336903	1.71826	0.000233211	up
MELO3C011281.2	11.978	4.40203	1.33668	8.13411e-05	up
MELO3C009542.2	25.5305	10.4556	1.2132	5.3597e-18	up
MELO3C022142.2	6.94286	3.28472	1.00406	0.0275717	up
MELO3C030103.2	2.63226	1.06829	1.20939	0.000149081	up
MELO3C011706.2	6.50235	2.33467	1.34788	5.36104e-05	up
MELO3C010829.2	7.21032	3.14076	1.12314	0.00573061	up
MELO3C018562.2	67.6892	29.0514	1.14555	5.26365e-20	up
MELO3C018347.2	60.1522	10.1246	2.49513	2.30822e-40	up
MELO3C011860.2	1.08948	0.280446	1.80401	0.00111732	up
MELO3C021427.2	8.35344	1.25774	2.61577	7.96222e-22	up
MELO3C022139.2	7.69927	3.11907	1.20833	0.0382075	up
MELO3C004543.2	9.66419	3.83039	1.25463	0.00358197	up
MELO3C015899.2	29.5936	10.2993	1.44223	3.44724e-07	up
MELO3C011461.2	7.165	3.18903	1.09262	0.0019141	up
MELO3C029198.2	1.6457	0.500887	1.60034	0.00255116	up
MELO3C002379.2	3.43163	1.1904	1.32483	0.000197898	up
Cucumis_melo_newGene_2660	3.12175	0	Inf	1.82505e-21	up
MELO3C012962.2	55.0794	24.8371	1.07386	2.0312e-07	up
MELO3C002644.2	23.5332	9.4125	1.24641	1.56949e-13	up
MELO3C007475.2	7.59814	2.68653	1.41804	8.6895e-05	up
MELO3C018766.2	5.23523	1.53735	1.66497	0.00169288	up
MELO3C020270.2	49.3968	9.4288	2.30532	6.0351e-33	up
MELO3C013402.2	6.20386	1.45162	2.01694	1.42954e-06	up
MELO3C001986.2	8.97422	2.79273	1.65012	7.13653e-10	up
MELO3C027042.2	1.33576	0.410735	1.62088	0.000547821	up
MELO3C020095.2	1.14326	0.254411	2.06238	6.31361e-06	up
MELO3C014757.2	5.28115	1.83049	1.44664	0.000235636	up
MELO3C023405.2	14.3962	5.65638	1.26961	8.14646e-06	up
MELO3C009182.2	0.679445	0.306911	1.04651	0.0469695	up
Cucumis_melo_newGene_769	5.3876	2.27466	1.20631	9.16521e-06	up
MELO3C002921.2	7.33081	1.55268	2.13394	0.00238977	up
MELO3C032377.2	16.4319	4.7887	1.52092	1.48735e-14	up
MELO3C017071.2	1.19944	0.370743	1.60291	0.000901173	up
MELO3C003761.2	1.36471	0.160128	2.96564	1.85709e-07	up
MELO3C021766.2	75.7931	20.1805	1.83393	6.98597e-39	up
MELO3C018017.2	6.14653	2.91282	1.02553	0.000101963	up
MELO3C007500.2	2.04118	0.428949	2.17334	2.07791e-10	up
MELO3C023230.2	2.64984	0.775264	1.88942	1.69785e-06	up
MELO3C023866.2	17.3224	7.40207	1.16144	0.00141323	up
MELO3C010870.2	7.22983	2.35479	1.54369	6.36345e-05	up
MELO3C014991.2	18.223	3.96723	2.07237	1.51479e-17	up
MELO3C006864.2	14.7481	6.94566	1.0112	3.59633e-05	up
MELO3C022690.2	5.15551	1.07023	2.18551	6.28494e-11	up
MELO3C013624.2	1.10259	0.2399	1.83931	3.95106e-05	up
Cucumis_melo_newGene_2290	3.52189	1.65938	1.00867	0.000934544	up
MELO3C002073.2	17.413	7.51874	1.13399	2.50819e-06	up
MELO3C011362.2	5.4887	1.27786	2.02042	1.12961e-11	up
MELO3C010500.2	62.5503	23.2695	1.3512	1.20534e-22	up
MELO3C021198.2	19.2757	7.00382	1.09322	4.94425e-15	up
MELO3C012009.2	11.0451	5.16612	1.01886	0.00156574	up
MELO3C003975.2	5.91349	2.02392	1.50009	5.101e-08	up
MELO3C007378.2	5.04329	1.98291	1.26962	1.99118e-05	up
MELO3C011872.2	7.45004	3.00732	1.16703	5.11184e-05	up
MELO3C002658.2	2.35059	1.07177	1.06495	0.000718601	up
MELO3C007655.2	5.57534	2.10017	1.32279	0.000600395	up
MELO3C001996.2	17.1062	5.70006	1.50232	1.20909e-12	up
Cucumis_melo_newGene_1281	4.10303	1.78398	1.11026	0.0411029	up
MELO3C010504.2	2.23795	0.461962	2.14326	1.67969e-05	up
MELO3C010863.2	20.1002	7.21872	1.40217	0.000121495	up
MELO3C027330.2	34.2862	14.1356	1.20319	1.18179e-11	up
MELO3C016359.2	4.36377	0.765734	2.39614	3.78151e-08	up
MELO3C025521.2	2.43456	0.614188	1.89641	1.91428e-06	up
MELO3C010903.2	150.48	65.5591	1.12621	3.50652e-22	up
MELO3C005922.2	2.98298	0.791554	1.84094	0.000238818	up
MELO3C007908.2	183.379	54.789	1.66814	7.17651e-44	up
MELO3C015846.2	40.7327	9.19929	2.07157	2.50729e-12	up
MELO3C007316.2	8.09127	3.78801	1.01929	0.00814412	up
MELO3C022018.2	41.0906	17.7028	1.14043	3.1557e-11	up
MELO3C023519.2	601.71	268.298	1.09068	2.84264e-20	up
MELO3C006439.2	1.95737	0.260367	2.8016	7.45924e-11	up
MELO3C018765.2	129.341	51.8437	1.24406	3.33866e-23	up
MELO3C006083.2	20.685	3.9296	2.31417	3.33866e-23	up
MELO3C023842.2	55.3087	18.1774	1.52486	6.38839e-30	up
MELO3C008250.2	2.19841	0.926093	1.139	0.00517381	up
MELO3C025308.2	22.3414	8.99581	1.23612	2.29073e-10	up
MELO3C019226.2	34.5716	13.5179	1.30775	1.48437e-17	up
MELO3C010295.2	4.88882	2.03123	1.18942	0.000155323	up
MELO3C021294.2	105.742	45.9451	1.12757	3.19459e-17	up
MELO3C008669.2	2.06623	0.948742	1.02437	0.00669583	up
MELO3C006428.2	3.97531	1.10678	1.7627	9.14613e-08	up
MELO3C014833.2	4.07282	0.7047	2.43975	3.92108e-14	up
MELO3C021645.2	1.23116	0.434491	1.41951	0.00209233	up
Cucumis_melo_newGene_1832	227.51	24.3457	3.14906	1.95413e-125	up
MELO3C017554.2	2.49905	0.693136	1.74972	4.70347e-05	up
MELO3C002092.2	2.33731	1.03869	1.10805	0.0026147	up
MELO3C027746.2	44.5707	1.86895	4.48109	4.26538e-05	up
MELO3C012932.2	22.1455	6.05291	1.71212	1.17852e-27	up
MELO3C009778.2	12.1248	3.87635	1.56777	1.63866e-13	up
MELO3C012162.2	80.5317	32.8424	1.21924	3.72555e-17	up
MELO3C035662.2	2.18091	0.553996	1.8332	0.00033241	up
MELO3C021060.2	7.55905	3.09999	1.20772	2.54437e-06	up
MELO3C014602.2	7.34945	3.47261	1.00184	0.0019141	up
MELO3C011546.2	42.9902	18.2395	1.16312	2.81314e-16	up
MELO3C005490.2	5.55089	2.14994	1.23349	3.39789e-08	up
MELO3C005816.2	8.96877	2.98918	1.50817	3.94123e-10	up
Cucumis_melo_newGene_61	22.7794	6.3114	1.77497	1.10271e-13	up
MELO3C026732.2	57.3593	23.643	1.20315	5.71852e-15	up
MELO3C013364.2	9.68303	3.28092	1.48567	3.1512e-08	up
MELO3C032313.2	57.0035	17.4265	1.62169	1.40651e-35	up
MELO3C020308.2	1.2797	0.58762	1.34304	0.00386529	up
MELO3C009650.2	12.2763	5.00385	1.21876	5.33337e-09	up
MELO3C002843.2	0.898373	0.239529	1.77208	0.0298868	up
MELO3C026824.2	0.780997	0.331585	1.16146	0.0277051	up
MELO3C014872.2	3.55875	0.926168	1.82906	0.000169902	up
Cucumis_melo_newGene_1061	3.84426	0.907932	1.98011	6.99243e-06	up
MELO3C014504.2	24.9688	11.0831	1.11391	1.20911e-07	up
MELO3C010025.2	2.29192	0.624217	1.81886	1.85218e-07	up
MELO3C027425.2	3.01121	1.1182	1.31918	0.000327772	up
MELO3C034475.2	1.92235	0.632473	1.49487	0.00289312	up
MELO3C004092.2	7.01761	2.52843	1.39348	2.00755e-07	up
MELO3C005459.2	5.01361	2.37042	1.0028	0.000544448	up
MELO3C019800.2	465.099	215.687	1.03398	7.42564e-19	up
MELO3C014651.2	2.6053	0.533167	2.18249	1.10361e-07	up
MELO3C015536.2	6.12019	1.90529	1.60579	9.42588e-07	up
MELO3C023320.2	342.259	147.961	1.13535	2.30316e-22	up
MELO3C032871.2	2.24117	0.620715	1.7421	0.00101484	up
MELO3C017906.2	15.7761	7.37597	1.0263	1.41462e-06	up
MELO3C016821.2	3.72249	1.21084	1.52844	8.76151e-05	up
MELO3C034180.2	4.31969	1.45679	1.49057	6.25897e-07	up
MELO3C025165.2	37.6679	14.9853	1.25395	2.77381e-06	up
MELO3C019365.2	1.4222	0.482381	1.2983	0.00683837	up
MELO3C015529.2	5.7565	0.842037	2.6906	5.00997e-05	up
MELO3C020807.2	9.19566	4.17777	1.02724	0.00100694	up
MELO3C011405.2	3.96723	1.48658	1.34805	0.00544716	up
MELO3C004728.2	72.8712	28.0671	1.30434	1.28727e-24	up
MELO3C025950.2	6.5866	3.04046	1.0379	0.000128496	up
MELO3C002674.2	3.38352	1.42272	1.17186	0.00283905	up
MELO3C024547.2	2.82529	1.0226	1.37512	0.00913796	up
MELO3C023557.2	0.790793	0.233294	1.66508	0.000400024	up
MELO3C024412.2	0.566133	0.0936513	2.46687	4.93854e-07	up
MELO3C007769.2	38.5664	18.2534	1.00408	3.51699e-13	up
MELO3C023714.2	2.95527	0.631841	2.1196	2.4147e-06	up
MELO3C014271.2	32.0023	13.8659	1.12397	2.6397e-16	up
MELO3C017314.2	3.6361	0.758539	2.18038	9.79467e-09	up
MELO3C023958.2	1.73161	0.813332	1.00984	0.0128732	up
MELO3C002222.2	12.5494	5.9052	1.01164	4.58118e-08	up
MELO3C005516.2	0.73346	0.298247	1.21108	0.0108704	up
MELO3C014427.2	1.29385	0.386937	1.58882	0.00357803	up
MELO3C009970.2	2.43323	0.0617517	4.82067	2.47383e-24	up
MELO3C015852.2	6.0618	1.71811	1.73641	8.40683e-09	up
MELO3C024271.2	10.9765	4.47039	1.18881	1.29172e-10	up
MELO3C015690.2	12.4764	5.40795	1.13964	1.99141e-06	up
MELO3C009249.2	11.1409	4.29847	1.27944	0.00791767	up
MELO3C012200.2	4.22688	0.866619	2.20525	2.89384e-17	up
MELO3C018349.2	60.2382	7.85862	2.861	2.75724e-19	up
MELO3C014481.2	78.643	32.8387	1.17543	1.57803e-17	up
MELO3C025677.2	4.4074	1.87938	1.15138	0.000538254	up
Cucumis_melo_newGene_835	1.26845	0.378829	1.65582	0.011255	up
MELO3C018801.2	48.1682	22.1913	1.04293	2.17583e-08	up
MELO3C009877.2	5.22131	1.8124	1.44088	3.49986e-09	up
MELO3C023408.2	31.6245	2.449	3.61104	1.88085e-60	up
MELO3C032917.2	6.51852	2.71308	1.26768	8.18064e-06	up
MELO3C015524.2	6.48264	2.40044	1.35944	5.52683e-06	up
MELO3C009388.2	3.49426	0.549191	2.57549	2.05703e-12	up
MELO3C021372.2	53.5728	14.0269	1.85835	3.60156e-25	up
MELO3C025770.2	9.23927	3.98882	1.07584	4.68883e-07	up
MELO3C017652.2	72.1728	30.4428	1.1722	1.10289e-17	up
MELO3C011197.2	2.06138	0.334591	2.42116	8.3453e-06	up
MELO3C025773.2	15.8433	5.95887	1.3336	5.46174e-09	up
MELO3C034446.2	2.1745	1.08071	1.2947	0.000155148	up
MELO3C028629.2	1.98769	0.325413	2.14462	6.61487e-05	up
MELO3C017464.2	1.63839	0.638067	1.28111	0.0257966	up
MELO3C012402.2	7.31828	2.53569	1.45013	6.60146e-09	up
MELO3C002050.2	1.59345	0.222219	2.71553	9.10779e-08	up
MELO3C010276.2	17.6283	7.64362	1.13002	1.73623e-06	up
MELO3C000298.2	285.165	133.083	1.02484	1.16658e-17	up
MELO3C016848.2	16.1016	2.71624	2.4794	8.55648e-13	up
MELO3C016322.2	15.7111	4.06206	1.87081	2.30046e-29	up
Cucumis_melo_newGene_2260	5.79265	1.87463	1.53457	0.000195759	up
MELO3C017500.2	49.846	20.5929	1.20032	4.62878e-19	up
MELO3C010203.2	0.50038	0.164803	1.52052	0.00238582	up
MELO3C023550.2	42.4706	11.2177	1.85097	5.16754e-40	up
MELO3C023263.2	3.08822	1.23579	1.25032	0.00548552	up
MELO3C017499.2	2.28301	0.995725	1.12356	0.000508189	up
MELO3C023912.2	2.61652	0.92556	1.39133	4.09252e-05	up
MELO3C013623.2	1.10862	0.445886	1.21693	0.0115074	up
MELO3C016988.2	12.9458	4.70383	1.36217	1.99747e-13	up
MELO3C003817.2	133.118	15.0442	3.07004	1.3406e-107	up
MELO3C027406.2	65.9456	18.5418	1.74655	6.04856e-37	up
MELO3C033579.2	6.69745	3.13477	1.01938	0.00367932	up
MELO3C009339.2	9.24848	3.27559	1.42047	1.08841e-07	up
MELO3C001960.2	6.00356	2.59737	1.13705	6.65962e-06	up
MELO3C004869.2	3.34467	0.839678	1.91099	7.39056e-08	up
MELO3C017104.2	11.4657	4.95843	1.12797	1.62302e-11	up
MELO3C017460.2	4.18002	1.31953	1.56582	0.000940073	up
MELO3C007966.2	11.2077	2.83826	1.90396	1.17166e-20	up
MELO3C019239.2	2537.84	1121.15	1.10386	2.83544e-19	up
MELO3C007707.2	9.44338	3.56014	1.3322	8.67146e-09	up
MELO3C034928.2	730.586	340.489	1.02692	3.80527e-19	up
MELO3C014650.2	127.712	10.4454	3.55397	6.93784e-154	up
MELO3C020715.2	2.28964	0.934416	1.25123	0.000758992	up
MELO3C023781.2	17.9836	6.99115	1.28182	0.000103497	up
MELO3C017123.2	6.73541	2.76808	1.21941	0.000369841	up
MELO3C014637.2	26.5888	12.1451	1.11195	9.46023e-16	up
MELO3C016033.2	57.725	20.4495	1.41987	2.55417e-21	up
MELO3C009476.2	0.914918	0.403235	1.10408	0.030669	up
MELO3C005509.2	1.30472	0.600926	1.00994	0.0262478	up
MELO3C019366.2	1.86727	0.740565	1.24707	0.00319567	up
MELO3C015888.2	3.27502	1.33314	1.21042	0.00550849	up
MELO3C008152.2	2.64599	1.17379	1.04169	0.00390154	up
MELO3C026488.2	5.73653	2.21239	1.35069	2.82178e-08	up
MELO3C002382.2	4.67526	2.09746	1.06275	0.000119418	up
MELO3C002851.2	12.0267	0.946975	3.59084	1.26048e-53	up
MELO3C011758.2	8.49683	1.9592	1.98568	2.359e-10	up
MELO3C016857.2	1.27491	0.458006	1.38104	0.003544	up
MELO3C007512.2	1.10457	0.463111	1.16421	0.0373475	up
MELO3C012702.2	40.4367	5.84989	2.71084	5.9351e-32	up
MELO3C018729.2	11.5185	4.24451	1.3543	8.17193e-08	up
MELO3C007962.2	15.5327	1.30262	3.49896	2.02634e-44	up
MELO3C002601.2	1.14962	0.534379	1.27735	0.00213076	up
MELO3C002521.2	12.2285	5.17203	1.16605	2.08417e-07	up
MELO3C013711.2	37.1382	10.9935	1.68094	1.19024e-30	up
MELO3C013727.2	27.0324	12.3548	1.14648	7.29965e-14	up
MELO3C024990.2	5.97062	2.80815	1.01512	0.0010875	up
MELO3C007759.2	17.1043	5.68686	1.50508	6.27325e-07	up
MELO3C010257.2	1.65322	0.762276	1.03693	0.0062486	up
MELO3C005928.2	1.00055	0.303649	1.52211	0.00128282	up
MELO3C002431.2	0.833986	0.150948	2.3622	2.72234e-05	up
MELO3C016768.2	14.3197	6.46489	1.07151	7.97575e-08	up
MELO3C023494.2	0.851262	0.36258	1.15415	0.0298868	up
MELO3C014261.2	16.4048	4.796	1.66659	1.24593e-19	up
MELO3C012358.2	145.401	57.3854	1.2569	0.00669427	up
MELO3C011286.2	8.79557	2.78028	1.58076	7.01039e-08	up
MELO3C018168.2	1.59871	0.304569	2.28028	2.97937e-09	up
MELO3C006763.2	7.84619	3.54614	1.07143	0.000812632	up
MELO3C011252.2	4.95657	1.30466	1.86168	5.33079e-06	up
MELO3C021520.2	18.9907	8.87612	1.17947	2.64968e-13	up
MELO3C008075.2	81.8412	38.8764	1.02608	7.07261e-17	up
MELO3C014486.2	16.8835	7.91988	1.01604	2.40713e-05	up
MELO3C012035.2	39.9104	17.5382	1.11173	1.52936e-14	up
MELO3C021914.2	112.485	50.1766	1.08983	3.12564e-19	up
MELO3C002305.2	8.57925	3.10298	1.38718	2.94401e-07	up
MELO3C023843.2	3.47616	0.366868	3.11333	7.09176e-18	up
MELO3C004646.2	7.5213	3.21478	1.14769	1.34794e-06	up
Cucumis_melo_newGene_809	14.5483	3.73851	1.87942	4.17901e-09	up
MELO3C010184.2	87.5911	30.4734	1.44828	1.10084e-23	up
MELO3C024549.2	7.70178	3.35008	1.12176	6.88491e-05	up
MELO3C026247.2	9.95137	4.27173	1.16889	2.83923e-10	up
MELO3C021351.2	12.644	3.41412	1.80051	3.09643e-06	up
MELO3C012476.2	263.452	110.017	1.18506	3.15164e-24	up
MELO3C002643.2	2.45139	0.978824	1.24156	0.00129935	up
MELO3C024425.2	3.19293	1.27659	1.44075	7.88835e-07	up
MELO3C016323.2	2.85342	1.27539	1.08439	9.64235e-06	up
MELO3C015171.2	3.34727	1.00522	1.4815	4.20114e-07	up
MELO3C024312.2	2.33378	1.04933	1.07809	0.0140367	up
MELO3C009210.2	25.2858	5.38812	2.15556	1.09111e-24	up
MELO3C010868.2	37.6029	10.9702	1.70089	1.44679e-15	up
MELO3C004185.2	2.14163	0.0714727	4.38528	6.72007e-14	up
MELO3C024540.2	4.28445	1.44335	1.52496	8.23561e-05	up
MELO3C018808.2	1.62119	0.391918	1.92452	9.10385e-05	up
MELO3C009188.2	15.9126	6.46673	1.22224	3.73017e-11	up
MELO3C023976.2	2.97842	1.2332	1.21029	0.000103642	up
MELO3C016032.2	10.9975	4.33952	1.23446	7.15998e-07	up
MELO3C010872.2	3.38197	0.189422	3.98369	2.96672e-15	up
MELO3C006916.2	1.24273	0.136409	3.0364	5.1883e-05	up
MELO3C010668.2	14.48	2.85949	2.19538	3.46477e-31	up
MELO3C017921.2	101.712	36.0138	1.4259	6.07144e-28	up
MELO3C007755.2	15.1266	6.52853	1.13516	4.89771e-07	up
MELO3C022125.2	24.4606	11.2758	1.04165	1.91051e-09	up
MELO3C025925.2	20.6237	9.02766	1.09527	1.00097e-11	up
Cucumis_melo_newGene_638	11.2551	2.14885	2.3241	0.0045566	up
MELO3C016976.2	13.4021	5.40507	1.23375	3.19323e-06	up
MELO3C030739.2	15.1517	6.52253	1.14086	7.12037e-05	up
MELO3C014678.2	35.9648	13.1675	1.37505	2.95059e-19	up
MELO3C002489.2	6.34688	0.163335	5.01379	1.70914e-06	up
MELO3C003492.2	22.1755	6.08605	1.78988	2.53136e-23	up
MELO3C017007.2	3.06183	1.0395	1.3788	0.000764032	up
MELO3C012065.2	2.72466	1.09549	1.23592	5.23943e-05	up
MELO3C017060.2	23.5811	7.62822	1.53379	1.28794e-20	up
MELO3C023104.2	2.22037	0.532139	1.97801	1.20419e-05	up
MELO3C012614.2	1.03088	0.3807	1.33234	0.0101077	up
MELO3C002474.2	1.20135	0.424858	1.50534	0.000790474	up
MELO3C002925.2	15.5012	2.19473	2.73867	1.33775e-16	up
MELO3C002608.2	2.30556	0.478288	2.18226	4.50118e-06	up
MELO3C025085.2	10.8859	3.96746	1.36191	6.63833e-07	up
MELO3C008545.2	0.548544	0.13834	1.81347	0.000834278	up
MELO3C003242.2	34.4945	12.084	1.43825	1.26448e-21	up
MELO3C013770.2	1.71985	0.570208	1.4315	0.000323588	up
MELO3C003427.2	3.9801	0.660766	2.5341	1.65472e-07	up
MELO3C019663.2	6.49779	1.53344	2.00236	1.51779e-11	up
MELO3C022107.2	48.3063	17.9579	1.35243	1.05308e-18	up
MELO3C009649.2	133.336	41.2181	1.619	1.8001e-43	up
MELO3C017345.2	1.42501	0.342013	2.02926	6.66568e-06	up
MELO3C017343.2	6.24195	2.75155	1.05	6.67698e-05	up
MELO3C014507.2	9.56464	3.05574	1.56888	3.50976e-09	up
MELO3C005569.2	1.78766	0.808789	1.04533	0.0156078	up
MELO3C003082.2	1.75183	0.722005	1.19805	0.0119623	up
MELO3C009736.2	485.197	181.794	1.35228	1.48388e-31	up
MELO3C005226.2	3.24537	1.05361	1.56246	4.07945e-05	up
MELO3C030789.2	2.1266	0.176224	3.37256	1.45921e-11	up
MELO3C013738.2	61.8165	29.2556	1.03164	6.77615e-13	up
MELO3C014709.2	9.03278	1.43558	2.57397	2.2592e-19	up
MELO3C017981.2	10.415	3.32809	1.58057	0.0160257	up
MELO3C018648.2	73.3144	33.8212	1.03935	2.76584e-16	up
MELO3C011761.2	126.99	46.662	1.37196	3.99011e-31	up
MELO3C026608.2	8.8208	3.31718	1.26647	4.2918e-06	up
MELO3C009089.2	35.1101	15.4202	1.11071	3.58282e-19	up
MELO3C014719.2	3.33025	1.31811	1.28036	1.28721e-06	up
MELO3C023851.2	23.8745	4.64216	2.31955	4.47129e-19	up
MELO3C002510.2	3.41523	1.12649	1.48244	4.98919e-05	up
MELO3C006410.2	31.1814	13.3054	1.1532	1.07978e-07	up
MELO3C003485.2	48.8434	22.9621	1.0142	7.82812e-12	up
MELO3C003698.2	2.68667	1.20638	1.07907	0.00348115	up
MELO3C018681.2	25.3477	4.67153	2.36213	4.63777e-30	up
MELO3C023532.2	33.6481	12.6215	1.34168	4.53804e-20	up
MELO3C003192.2	8.18887	3.02992	1.35218	6.22641e-05	up
MELO3C020655.2	10.6958	4.50299	1.35608	2.09776e-17	up
MELO3C017580.2	9.45007	2.46928	1.89745	3.35231e-19	up
MELO3C018656.2	31.1452	9.11075	1.69808	1.37591e-22	up
MELO3C022121.2	3.41932	1.36883	1.33456	1.62329e-05	up
MELO3C009551.2	25.8539	8.80746	1.40013	2.41969e-16	up
MELO3C012274.2	6.48245	2.41498	1.33764	0.000860792	up
MELO3C025408.2	0.682712	0.247684	1.35388	0.0127979	up
MELO3C022126.2	1.95492	0.684673	1.43091	0.0011244	up
MELO3C018823.2	1.96239	0.383809	2.21962	8.07888e-06	up
MELO3C006081.2	2.76792	1.17419	1.14596	0.00100302	up
MELO3C020274.2	1011.73	178.938	2.42469	2.28448e-63	up
MELO3C010874.2	78.6955	31.4021	1.25065	1.63302e-17	up
MELO3C007650.2	30.8731	6.59377	2.14967	2.06613e-23	up
MELO3C017630.2	13.6472	6.39836	1.01534	6.4704e-05	up
MELO3C006819.2	12.5076	5.39143	1.13594	0.000445343	up
MELO3C019974.2	17.4909	7.82364	1.10833	4.32566e-07	up
MELO3C002090.2	16.0952	3.66597	2.05725	2.19489e-20	up
MELO3C010121.2	28.1646	0.893922	4.88398	6.4382e-69	up
MELO3C015386.2	10.4787	4.56984	1.12205	2.10947e-05	up
MELO3C025508.2	5.9936	2.36509	1.26382	0.00014191	up
MELO3C018371.2	18.6323	7.44819	1.25949	6.44356e-17	up
MELO3C031037.2	2.83923	0.996804	1.33027	0.00375983	up
MELO3C024465.2	2.67369	0.534435	2.22789	0.00698122	up
MELO3C009503.2	2.24323	1.04436	1.02569	0.0119855	up
MELO3C012393.2	2.59584	1.16134	1.09025	0.00671156	up
MELO3C018921.2	9.40329	3.93727	1.17766	0.000758992	up
MELO3C013478.2	2.1799	0.515073	1.97899	5.62863e-06	up
MELO3C013774.2	6.48994	3.03251	1.02291	0.000140141	up
MELO3C033110.2	184.264	25.4172	2.78121	5.4789e-62	up
MELO3C019497.2	40.9324	18.7933	1.05421	3.49748e-09	up
MELO3C007915.2	6.2115	2.31973	1.34484	1.7358e-09	up
MELO3C014280.2	154.256	72.1913	1.02073	2.67761e-18	up
MELO3C002850.2	14.4266	3.62381	1.9002	7.52557e-23	up
MELO3C008882.2	38.5669	12.5255	1.52067	1.05793e-22	up
MELO3C017671.2	5.46104	1.53596	1.72409	5.59515e-09	up
MELO3C024017.2	2.01137	0.567348	1.72504	0.00015018	up
MELO3C006404.2	34.2672	15.4036	1.0786	1.03542e-16	up
MELO3C016920.2	0.839453	0.191685	2.01561	0.000103986	up
MELO3C031782.2	4.39351	1.8175	1.18502	0.0188784	up
MELO3C007873.2	19.3242	6.60735	1.47097	2.43461e-09	up
MELO3C020464.2	2.76475	0.804253	1.67397	5.32466e-05	up
MELO3C016794.2	2.29128	0.373901	2.52396	2.07027e-11	up
MELO3C027104.2	5.90172	2.4954	1.16603	0.00118627	up
MELO3C034663.2	6.2799	0.578347	3.3776	3.35733e-22	up
MELO3C006295.2	65.803	19.0724	1.71169	6.38839e-30	up
Cucumis_melo_newGene_2152	226.939	50.6251	2.07824	1.90626e-05	up
MELO3C013677.2	197.477	62.3398	1.59224	7.96116e-42	up
MELO3C004171.2	1.15537	0.516107	1.0822	0.0251035	up
MELO3C017147.2	23.1377	9.8637	1.15471	5.42766e-18	up
MELO3C017520.2	3.30855	1.40032	1.19015	0.00110838	up
MELO3C025684.2	17.8822	4.55105	1.89683	5.14193e-19	up
MELO3C030720.2	1.829	0.802082	1.08387	0.0180123	up
MELO3C025326.2	26.0542	5.33218	2.32627	3.08735e-51	up
MELO3C011175.2	2.5021	1.11611	1.08833	0.0014171	up
MELO3C032258.2	142.39	44.2378	1.61174	2.25767e-33	up
MELO3C001987.2	7.23525	1.76878	1.95081	3.50363e-14	up
MELO3C024232.2	6.85691	3.04317	1.0964	0.000214805	up
MELO3C025464.2	23.2479	9.66115	1.1924	2.45273e-14	up
MELO3C002874.2	26.8753	7.69008	1.72907	1.24854e-18	up
MELO3C026480.2	13.2914	4.2426	1.54485	1.00097e-11	up
MELO3C008895.2	2.2811	1.01134	1.08736	0.0234615	up
MELO3C021439.2	2.10896	0.18971	3.36449	4.47289e-21	up
MELO3C015676.2	0.487496	0.200513	1.18384	0.0277567	up
MELO3C025702.2	4.33418	1.37111	1.57871	1.51463e-07	up
MELO3C031051.2	1.19794	0.555448	1.14961	0.0145149	up
MELO3C021373.2	6.51443	2.5744	1.26121	2.04616e-05	up
MELO3C020434.2	6.03186	1.86985	1.63053	8.99738e-08	up
MELO3C012253.2	44.3361	19.6418	1.09488	3.58206e-14	up
MELO3C032310.2	12.9198	4.73296	1.35173	2.74142e-10	up
MELO3C000099.2	2.44501	0.637323	1.85628	1.04048e-05	up
MELO3C012542.2	149.266	62.1446	1.17127	5.03925e-24	up
MELO3C016295.2	10.0003	2.32515	2.01976	1.80246e-08	up
MELO3C002536.2	2.96336	1.05726	1.31674	3.39385e-05	up
MELO3C014953.2	1.30561	0.345534	1.83281	9.1328e-06	up
MELO3C016220.2	181.888	81.7623	1.15095	8.11215e-05	up
MELO3C015396.2	20.201	7.58978	1.34591	1.50205e-14	up
MELO3C015011.2	59.2501	10.2716	2.45294	1.2185e-46	up
MELO3C020038.2	3.95049	1.67636	1.24316	0.000302184	up
MELO3C007453.2	8.46146	3.23452	1.31065	0.00041089	up
MELO3C010444.2	9.40358	4.17839	1.08554	5.20544e-09	up
MELO3C010540.2	4.41528	0.28953	3.77359	2.99994e-16	up
MELO3C003275.2	131.431	48.7661	1.35564	2.07117e-29	up
MELO3C028184.2	5.21106	1.93282	1.34308	0.0117981	up
MELO3C001368.2	3.9576	1.68959	1.14662	0.00450902	up
MELO3C011925.2	1.29109	0.402104	1.59938	0.000891653	up
MELO3C019201.2	8.47542	3.56346	1.1651	0.00145618	up
MELO3C007263.2	34.6742	15.1786	1.11717	8.15015e-13	up
Cucumis_melo_newGene_2691	5.26854	2.25794	1.13346	0.00695822	up
MELO3C013952.2	86.4992	31.5882	1.37839	1.90902e-21	up
MELO3C027172.2	51.3515	10.5186	2.2102	7.76704e-36	up
MELO3C008866.2	1.23084	0.310359	1.8308	9.63935e-06	up
MELO3C014652.2	198.974	80.1165	1.23761	3.54896e-26	up
MELO3C010866.2	110.948	29.1554	1.85303	6.18094e-38	up
MELO3C000140.2	1.60952	0.646831	1.2199	0.00758064	up
MELO3C008149.2	1.83613	0.812089	1.09103	0.0020488	up
MELO3C010317.2	3.97577	1.92398	1.00597	0.00602004	up
MELO3C026786.2	5.2562	1.21257	2.02464	5.71117e-08	up
MELO3C006329.2	20.3898	7.24641	1.42231	2.59056e-14	up
MELO3C007236.2	3.56193	1.37087	1.29069	0.000627059	up
MELO3C027083.2	2.21329	0.457406	2.16794	4.43106e-05	up
MELO3C023255.2	13.3686	3.3191	1.92145	6.74464e-15	up
MELO3C013734.2	25.3662	6.8503	1.82852	8.40641e-24	up
MELO3C017897.2	32.116	15.1043	1.01282	1.28004e-07	up
MELO3C017061.2	39.9	14.913	1.32346	1.36837e-12	up
MELO3C021871.2	1.73791	0.42443	1.93888	2.20313e-05	up
MELO3C020594.2	1.30055	0.157483	2.89705	1.34794e-06	up
MELO3C010632.2	9.81889	4.48372	1.04118	7.4944e-06	up
MELO3C013103.2	760.063	335.044	1.10706	5.09864e-22	up
MELO3C014948.2	7.70651	3.65152	1.00298	1.08841e-07	up
MELO3C005665.2	14.9912	6.37708	1.15328	3.51699e-13	up
MELO3C005587.2	3.03876	1.01777	1.51325	0.000154478	up
MELO3C006456.2	146.656	52.1336	1.41737	2.07564e-27	up
MELO3C016911.2	1.84035	0.635564	1.45265	0.000234052	up
MELO3C021952.2	302.233	96.2843	1.55938	3.54696e-42	up
MELO3C031605.2	542.386	241.737	1.09113	6.35242e-18	up
MELO3C003066.2	14.3846	2.73226	2.31826	1.46156e-18	up
MELO3C003393.2	0.800296	0.35307	1.09312	0.0231369	up
MELO3C024226.2	10.8629	3.75851	1.45422	1.75685e-14	up
MELO3C022791.2	4.80784	1.57952	1.52512	3.60528e-05	up
MELO3C022333.2	3.57676	1.33435	1.3819	3.51041e-05	up
MELO3C017542.2	1.57335	0.234225	2.6449	2.1174e-09	up
MELO3C006595.2	10.6624	1.87463	2.32323	7.31079e-23	up
MELO3C005347.2	9.25052	2.7399	1.67754	5.30203e-08	up
MELO3C011100.2	212.004	82.2054	1.29211	4.72064e-29	up
MELO3C017315.2	3.39641	1.07911	1.58905	4.90999e-05	up
MELO3C010952.2	3.96434	1.10803	1.774	2.3773e-05	up
MELO3C020273.2	24.9498	2.13102	3.45508	6.14289e-30	up
MELO3C016333.2	16.0546	6.26981	1.28344	0.00742121	up
MELO3C025463.2	44.2297	17.4954	1.29755	2.89213e-18	up
MELO3C017860.2	2.51854	0.598811	1.94333	0.000184823	up
MELO3C001063.2	44.2787	18.719	1.16602	1.28303e-05	up
MELO3C017734.2	2.42669	0.259828	3.06171	6.17435e-11	up
MELO3C024925.2	7.80963	3.26856	1.17965	1.96626e-05	up
MELO3C032562.2	20.6289	5.50677	1.82966	5.85441e-18	up
MELO3C005784.2	3.9049	0.582846	2.63871	4.10603e-06	up
MELO3C005869.2	54.9811	19.1913	1.4112	1.43617e-07	up
MELO3C022338.2	16.593	5.22165	1.59125	6.38811e-17	up
MELO3C011168.2	42.2432	18.4043	1.12366	1.39962e-11	up
MELO3C000076.2	17.4382	5.61672	1.55619	4.00682e-06	up
MELO3C026741.2	10.1222	3.81936	1.32965	3.63965e-09	up
MELO3C032932.2	1.07433	0.463735	1.11428	0.0331857	up
MELO3C017912.2	20.364	5.98382	1.69831	1.27565e-17	up
MELO3C012403.2	7.77707	2.64282	1.47973	5.38761e-08	up
MELO3C015180.2	15.1455	5.69085	1.37744	8.45667e-16	up
MELO3C022681.2	2.96717	1.0315	1.53069	1.93913e-05	up
MELO3C021789.2	4.31635	0.902082	2.08154	1.42892e-05	up
MELO3C014631.2	0.39979	0.156017	1.25417	0.0225184	up
MELO3C010496.2	7.7911	2.77218	1.43039	5.20776e-08	up
MELO3C024862.2	3.03242	1.24491	1.14109	0.011966	up
MELO3C005992.2	1.92966	0.525947	1.79165	2.90966e-05	up
MELO3C015007.2	36.2518	9.45057	1.86434	1.33451e-22	up
MELO3C017603.2	0.906891	0.132178	2.53044	4.2918e-06	up
MELO3C011055.2	8.78877	3.69229	1.17922	3.34495e-06	up
MELO3C026781.2	52.9374	22.2965	1.16858	4.79455e-19	up
MELO3C011216.2	1.65117	0.800385	1.06703	0.037499	up
MELO3C002072.2	13.3516	3.76494	1.74596	9.53456e-10	up
MELO3C003132.2	1401.87	257.15	2.37231	4.81883e-86	up
MELO3C020982.2	5.67506	2.11201	1.34531	0.000257369	up
MELO3C015910.2	3.87328	0.911464	1.99544	5.07044e-07	up
MELO3C015258.2	1.0797	0.149274	2.55297	4.11315e-06	up
MELO3C013020.2	4.70175	1.78157	1.32747	2.4988e-08	up
MELO3C005801.2	0.950969	0.163878	2.42025	7.45148e-07	up
MELO3C021245.2	10.4551	4.17891	1.27977	5.3603e-10	up
MELO3C010114.2	19.2573	5.81334	1.65171	8.59606e-14	up
MELO3C007565.2	2.3266	0.828029	1.40556	0.00500144	up
MELO3C012916.2	3.37035	0.985436	1.71952	0.000135496	up
MELO3C017324.2	36.8072	17.1157	1.06767	3.04567e-05	up
MELO3C009113.2	24.329	6.99982	1.7214	1.06021e-19	up
MELO3C018796.2	12.6637	1.92048	2.6364	4.82684e-20	up
MELO3C013735.2	0.910936	0.229473	1.87085	0.000119418	up
MELO3C024466.2	72.5014	30.6744	1.1675	5.96963e-20	up
MELO3C014240.2	84.3718	27.8337	1.52521	6.08211e-32	up
MELO3C009920.2	4.7666	1.22177	1.87991	7.14926e-11	up
MELO3C007375.2	98.5488	39.9799	1.22672	2.55225e-25	up
MELO3C018890.2	19.9618	5.67797	1.72844	2.54604e-14	up
MELO3C029529.2	3.17106	0.470199	2.65755	1.62394e-10	up
MELO3C018740.2	5.44859	1.09991	1.92163	2.92944e-09	up
MELO3C006458.2	77.3841	38.4452	1.02085	3.31274e-16	up
MELO3C004296.2	4.40048	0.383409	3.37283	9.39299e-17	up
MELO3C013869.2	33.0665	9.8122	1.73567	4.81412e-37	up
MELO3C009755.2	8.3362	3.43785	1.19873	5.7639e-05	up
MELO3C034758.2	40.3764	9.80187	1.95364	2.19793e-41	up
MELO3C024605.2	24.6648	5.21847	2.16319	3.35733e-22	up
MELO3C008299.2	2.76	1.17134	1.25756	0.00572232	up
MELO3C010388.2	8.79336	2.57046	1.46779	3.57622e-10	up
MELO3C034730.2	19.9092	3.54249	2.40451	2.13137e-11	up
MELO3C024809.2	1.7138	0.533808	1.58264	0.000206141	up
MELO3C007765.2	4.42834	1.46047	1.51697	6.26197e-06	up
MELO3C013742.2	3.00476	1.38439	1.04165	0.0175926	up
MELO3C018770.2	7.90928	2.30026	1.7016	0.00019819	up
MELO3C024896.2	43.2199	19.7176	1.05768	6.47421e-15	up
MELO3C007786.2	48.8955	13.7013	1.76026	4.76313e-31	up
MELO3C023502.2	19.8318	7.23491	1.37899	7.82387e-10	up
MELO3C010793.2	9.75599	3.7097	1.31924	1.70871e-07	up
MELO3C023390.2	2.99091	0.825389	1.66517	0.000149247	up
MELO3C018826.2	0.884068	0.0618627	3.73857	1.1644e-10	up
Cucumis_melo_newGene_2704	8.64134	3.73963	1.13143	0.000973566	up
Cucumis_melo_newGene_1219	1.41877	0.456441	1.63916	8.11856e-05	up
MELO3C024533.2	6.64883	2.57021	1.29481	0.0409286	up
MELO3C007391.2	2.34083	0.882558	1.32333	0.00183155	up
MELO3C021300.2	43.1204	17.0462	1.21091	0.0103602	up
MELO3C015315.2	6.97264	3.06482	1.07662	2.19179e-05	up
MELO3C005426.2	7.89475	3.53067	1.1102	0.000675323	up
MELO3C031606.2	2.95262	1.20852	1.21084	0.0175469	up
MELO3C031942.2	1.16358	0.129624	2.26523	8.65743e-05	up
MELO3C020527.2	12.5953	4.79329	1.33344	2.07963e-10	up
MELO3C010712.2	20.4636	9.19099	1.16788	4.39323e-10	up
MELO3C020684.2	4.79484	1.90337	1.23723	0.00103579	up
MELO3C025662.2	3.42638	1.45938	1.01301	0.000306471	up
MELO3C028893.2	15.3813	2.42378	2.59485	2.34692e-29	up
MELO3C009078.2	8.986	2.69262	1.66348	4.65769e-11	up
MELO3C022180.2	4.57754	0.646498	2.62316	1.93367e-16	up
MELO3C015430.2	6.62107	2.36781	1.39997	1.76802e-06	up
MELO3C005741.2	16.0012	7.55473	1.00705	5.71117e-08	up
MELO3C000849.2	15.1241	1.08644	3.69368	7.0076e-21	up
MELO3C004250.2	6.14945	0.674356	3.06641	2.31257e-33	up
MELO3C006711.2	236.082	52.0759	2.10468	1.50898e-70	up
MELO3C018891.2	18.932	6.06864	1.5625	1.6567e-10	up
MELO3C005046.2	28.3259	4.60663	2.54426	3.26681e-53	up
MELO3C008215.2	3.14538	0.883145	1.78018	4.94148e-07	up
MELO3C014218.2	30.5697	5.93096	2.28869	4.53518e-17	up
MELO3C027040.2	352.195	73.0649	2.19442	7.50945e-78	up
MELO3C026874.2	8.7408	2.8481	1.53418	2.08249e-06	up
MELO3C004301.2	1.21234	0.251767	2.10796	3.64444e-09	up
MELO3C020675.2	5.36184	1.53134	1.72118	1.40823e-09	up
MELO3C021877.2	0.767391	0.093277	2.86922	1.55284e-05	up
MELO3C002123.2	6.42285	1.55309	1.96624	6.90313e-16	up
MELO3C011210.2	1.25567	0.238987	2.29578	1.65062e-06	up
MELO3C007269.2	122.107	23.4752	2.29483	1.36439e-68	up
MELO3C004579.2	4.80372	2.09029	1.11754	0.00142243	up
MELO3C012015.2	12.0384	2.44347	2.14507	5.99724e-25	up
MELO3C007256.2	1.17237	0.528316	1.05209	0.0441884	up
MELO3C018563.2	14.5161	6.13587	1.21996	1.66679e-12	up
MELO3C016393.2	21.1916	8.07002	1.36589	5.44906e-06	up
MELO3C018425.2	3.81939	1.78238	1.01907	0.00464582	up
MELO3C033062.2	1.93946	0.881065	1.05511	0.0432497	up
MELO3C028637.2	259.143	98.3883	1.26262	8.76732e-27	up
MELO3C010979.2	15.8328	3.29875	2.18528	4.77454e-25	up
MELO3C025426.2	4.20504	0.923081	2.08729	0.0151789	up
MELO3C012701.2	167.8	33.3518	2.2561	5.85878e-69	up
MELO3C007285.2	73.1203	31.3276	1.14778	2.48716e-18	up
MELO3C021760.2	60.9247	12.0336	2.26526	9.46049e-50	up
MELO3C023275.2	1.4884	0.187634	2.37189	1.1338e-07	up
MELO3C026897.2	16.9995	6.57856	1.28693	1.09986e-11	up
MELO3C007711.2	2.69519	1.03168	1.30557	9.79222e-07	up
MELO3C021201.2	108.138	33.5399	1.61218	1.65594e-40	up
MELO3C007654.2	2.27107	0.482795	2.02579	0.000166014	up
MELO3C015341.2	0.981	0.26377	1.79236	0.00091253	up
MELO3C018677.2	17.3298	4.98526	1.69034	7.79677e-20	up
MELO3C001224.2	4.00244	1.26955	1.58458	0.00215971	up
MELO3C008252.2	494.697	83.7986	2.48685	7.07185e-58	up
MELO3C019099.2	11.0498	4.21749	1.34524	6.06657e-13	up
MELO3C006455.2	1.64695	0.26071	2.35306	2.64964e-09	up
MELO3C022686.2	32.3501	9.47372	1.69493	4.4006e-19	up
MELO3C009515.2	6.23712	1.93535	1.60353	0.0012407	up
MELO3C016800.2	1.18099	0.407559	1.43681	0.00323014	up
MELO3C033300.2	41.2943	4.53672	3.10762	3.07395e-25	up
MELO3C030800.2	6.22164	0.920599	2.66878	1.38745e-12	up
MELO3C010841.2	7.91707	2.05386	1.81848	3.49658e-09	up
MELO3C024794.2	0.628995	0.017022	4.99745	1.61186e-12	up
MELO3C006166.2	1.48692	0.648529	1.1188	0.00994791	up
MELO3C012353.2	12.5824	3.18714	1.9123	3.14555e-16	up
MELO3C004998.2	22.2994	6.34435	1.73227	1.28807e-25	up
MELO3C003818.2	28.5809	12.4959	1.11813	2.81921e-13	up
MELO3C012113.2	30.1967	6.01623	2.46174	3.65407e-54	up
MELO3C013756.2	0.811831	0.221786	1.73464	0.000713634	up
MELO3C032886.2	12.5037	3.06004	1.94344	3.46789e-14	up
MELO3C019815.2	12.3396	5.21789	1.17584	1.89812e-09	up
MELO3C007286.2	8.26779	3.88909	1.01112	0.00064838	up
MELO3C008117.2	2.19233	0.868192	1.25765	0.023064	up
MELO3C015795.2	12.4424	4.47548	1.37032	1.13851e-12	up
MELO3C009819.2	7.75974	3.19005	1.25114	6.51856e-06	up
MELO3C011491.2	4.94908	2.21484	1.08555	0.000238586	up
MELO3C027325.2	3.96332	0.507656	2.87528	1.05606e-14	up
MELO3C006008.2	36.7821	13.9888	1.31945	3.65413e-10	up
MELO3C012166.2	0.594642	0.06867	2.82486	1.16103e-06	up
MELO3C032597.2	2.23842	0.75434	1.46681	0.00609997	up
MELO3C006444.2	1.83813	0.543425	1.66992	0.00186018	up
MELO3C021993.2	2.06722	0.548122	1.76625	0.00102666	up
MELO3C008810.2	9.54354	3.82688	1.24102	8.69658e-05	up
MELO3C003284.2	3.58987	0.575538	1.99777	2.08417e-07	up
MELO3C014437.2	22.4024	2.57141	3.0423	1.15445e-56	up
MELO3C020271.2	269.285	97.009	1.39836	1.2466e-32	up
MELO3C020701.2	53.7465	15.3792	1.71714	1.19024e-30	up
MELO3C022264.2	10.2709	3.58549	1.63608	3.0168e-11	up
MELO3C014701.2	3.45759	0.645654	2.29	2.99282e-12	up
MELO3C006567.2	8.66705	3.62064	1.18258	0.000400257	up
MELO3C005601.2	25.0964	10.0469	1.24551	8.63884e-15	up
MELO3C002436.2	3.67826	1.63755	1.11415	0.0018125	up
MELO3C018492.2	16.3225	5.63843	1.45067	2.08335e-13	up
MELO3C017178.2	12.3142	3.69542	1.65713	8.53476e-17	up
MELO3C021206.2	5.28056	1.28501	1.98092	4.17622e-12	up
MELO3C010861.2	0.632234	0.246511	1.2603	0.00885443	up
MELO3C011432.2	0.95129	0.207417	2.07055	7.12037e-05	up
MELO3C002462.2	16.5083	6.32768	1.30617	2.25445e-06	up
MELO3C016341.2	12.8043	4.96129	1.2453	8.13853e-06	up
MELO3C003177.2	6.24856	0.266039	4.32488	2.54298e-40	up
MELO3C008039.2	3.05886	1.37104	1.05824	0.027898	up
MELO3C022332.2	1.94947	0.27845	2.6581	9.75347e-13	up
MELO3C017754.2	13.666	4.92627	1.39882	6.19173e-10	up
MELO3C007264.2	1.33629	0.572747	1.1257	0.038498	up
MELO3C007533.2	27.252	6.80066	1.95749	4.34355e-25	up
MELO3C018594.2	8.88834	1.78071	2.23138	6.08081e-10	up
MELO3C021703.2	19.2382	8.23661	1.14881	3.56173e-07	up
MELO3C004249.2	4.93472	1.7054	1.45385	2.56229e-09	up
MELO3C025354.2	10.441	4.75242	1.08764	2.01707e-07	up
MELO3C018789.2	10.8524	1.94927	2.40409	5.25938e-24	up
MELO3C015014.2	311.504	80.5078	1.87719	6.42217e-53	up
MELO3C030306.2	8.68143	2.55092	1.678	5.81312e-05	up
MELO3C021548.2	1.29602	0.538919	1.17364	0.0251842	up
MELO3C013866.2	0.789123	0.236812	1.61791	0.00181722	up
MELO3C014658.2	260.526	102.524	1.27078	2.63443e-28	up
MELO3C016980.2	7.82464	1.88474	1.96809	1.11093e-08	up
MELO3C002202.2	1.70575	0.756515	1.06899	0.00464667	up
MELO3C031255.2	13.5721	4.51542	1.51207	1.36353e-14	up
MELO3C030992.2	2.84302	0.733159	1.8884	0.00016629	up
MELO3C022727.2	6.28699	2.36848	1.20745	0.000174678	up
MELO3C009425.2	17.3418	6.50238	1.33976	2.96023e-15	up
MELO3C005373.2	10.0935	4.10598	1.19819	4.66682e-06	up
MELO3C022985.2	11.0396	2.77152	1.91433	1.30075e-13	up
MELO3C002084.2	12.5958	4.58827	1.37583	0.000467646	up
MELO3C016628.2	1.08068	0.284126	1.69108	0.00357008	up
MELO3C025681.2	2.72019	1.06315	1.27209	0.000865064	up
MELO3C012896.2	22.594	9.55184	1.16733	9.39087e-09	up
MELO3C002562.2	17.2132	7.70493	1.06301	4.28256e-07	up
MELO3C009234.2	6.65584	3.09492	1.02655	0.000714737	up
MELO3C009647.2	4.56963	0.933027	2.21318	3.71371e-15	up
MELO3C010711.2	16.6169	7.23755	1.09667	1.78286e-08	up
MELO3C021904.2	11.4378	2.76895	1.96753	7.29965e-14	up
MELO3C022989.2	5.23669	0.762211	2.67222	6.54451e-10	up
MELO3C013916.2	50.3683	23.4466	1.02778	1.49329e-11	up
MELO3C026380.2	4.69491	1.13864	1.95655	1.34256e-07	up
MELO3C016334.2	1.64144	0.494281	1.62985	0.000688805	up
MELO3C004610.2	6.20556	1.59161	1.8794	1.00342e-09	up
MELO3C026142.2	1.04002	0.211068	2.17185	2.30072e-05	up
MELO3C005786.2	0.82232	0.0885993	3.09025	1.33664e-08	up
MELO3C002853.2	7.70553	1.22779	2.56647	4.38506e-24	up
MELO3C016536.2	3.02423	0.816534	1.79289	1.00062e-06	up
MELO3C007649.2	2.03282	0.435509	2.10759	4.52171e-05	up
MELO3C014324.2	2.43605	0.683852	1.73307	2.98528e-05	up
MELO3C012843.2	8.56015	3.25728	1.3245	2.62742e-06	up
MELO3C012478.2	10.7688	3.87436	1.41652	1.51079e-11	up
MELO3C022002.2	1.73917	0.340878	2.2078	2.76888e-06	up
Cucumis_melo_newGene_2305	2.6944	0.548712	2.18734	1.09013e-07	up
MELO3C018366.2	3.9744	1.59944	1.22623	0.00871082	up
MELO3C005456.2	14.2097	3.93561	1.75514	1.05031e-14	up
MELO3C014551.2	44.874	18.4027	1.21124	7.15701e-22	up
MELO3C002414.2	2.06564	0.437775	2.03671	2.24283e-08	up
MELO3C032295.2	16.9676	6.81244	1.11887	1.11732e-14	up
MELO3C012987.2	20.3059	7.59269	1.34421	1.36336e-09	up
MELO3C011057.2	1.83704	0.528527	1.72274	6.2783e-05	up
MELO3C004502.2	11.2416	5.27287	1.01961	0.000714894	up
MELO3C003200.2	26.0037	7.6056	1.67918	1.36054e-24	up
MELO3C007773.2	11.9943	5.5386	1.0395	8.92597e-05	up
MELO3C024347.2	19.7425	7.87263	1.24842	8.38711e-06	up
MELO3C011401.2	9.38804	4.10579	1.11403	4.00348e-08	up
MELO3C013883.2	58.725	27.421	1.05592	7.35474e-15	up
MELO3C005899.2	6.08804	1.81956	1.65792	0.000100754	up
MELO3C013675.2	2.39059	1.12973	1.14879	0.00299079	up
MELO3C021383.2	249.584	95.577	1.31126	5.59656e-06	up
MELO3C009299.2	10.9195	2.33452	2.28852	1.12619e-20	up
MELO3C017681.2	215.705	55.4796	1.88567	1.12203e-45	up
MELO3C024007.2	11.939	5.40424	1.06706	2.11671e-06	up
MELO3C002374.2	1.42798	0.320124	2.04816	1.91813e-05	up
MELO3C003422.2	1.72952	0.368706	2.13366	1.31842e-06	up
MELO3C017032.2	54.6786	21.9199	1.26679	3.58722e-18	up
MELO3C032760.2	6.71339	2.49628	1.2978	3.2967e-06	up
MELO3C014622.2	2.44476	1.08151	1.09953	0.000982728	up
MELO3C003108.2	18.6609	7.6092	1.4219	1.1602e-05	up
MELO3C022337.2	19.658	4.43389	2.07016	4.91438e-19	up
MELO3C022076.2	3.77303	1.077	1.71676	2.40537e-08	up
MELO3C021334.2	12.6256	4.34892	1.46126	1.13371e-06	up
MELO3C020841.2	1.27304	0.337203	1.80519	0.000182558	up
MELO3C013343.2	9.63949	3.87658	1.31143	5.17006e-09	up
Cucumis_melo_newGene_2749	7.69959	0.726218	3.30213	2.99994e-16	up
MELO3C020492.2	5.96842	0.850184	2.73025	6.65352e-12	up
MELO3C008693.2	3.06461	0.954025	1.26903	1.32209e-05	up
MELO3C010909.2	5.6625	1.74975	1.6171	9.92645e-10	up
MELO3C018716.2	44.9367	20.3071	1.06653	1.31885e-11	up
MELO3C025635.2	5.16597	0.793911	2.61114	2.15122e-13	up
MELO3C007317.2	32.6249	14.1275	1.13209	6.99905e-08	up
MELO3C012925.2	4.21889	1.92135	1.05454	0.000851985	up
MELO3C011912.2	48.3447	19.8168	1.19687	3.82028e-22	up
MELO3C024513.2	10.9538	4.40192	1.23489	1.74291e-09	up
MELO3C015789.2	2.46646	1.01852	1.19541	0.000934544	up
MELO3C006804.2	0.892093	0.163702	2.33587	1.71821e-07	up
MELO3C006366.2	1.7698	0.752179	1.16334	0.0100821	up
MELO3C013084.2	7.5497	2.49913	1.49495	4.59092e-15	up
MELO3C017171.2	8.69506	3.94206	1.06457	0.00136701	up
MELO3C007527.2	1.79671	0.82437	1.03494	0.02791	up
MELO3C020567.2	2.17859	0.547723	1.92854	1.27629e-07	up
MELO3C017399.2	3.28762	0.210475	3.86231	6.63488e-22	up
MELO3C002391.2	3.94599	1.55625	1.25551	0.000317655	up
MELO3C023323.2	3.48182	0.999632	1.69492	4.88435e-05	up
MELO3C019632.2	29.3371	5.93825	2.14137	2.34024e-39	up
MELO3C003113.2	0.685597	0.106105	2.55125	3.14013e-07	up
MELO3C004593.2	1.20269	0.162683	2.73586	1.75622e-07	up
MELO3C026611.2	5.37008	0.810435	2.59705	2.07022e-07	up
MELO3C002441.2	0.982023	0.418113	1.14469	0.011135	up
MELO3C012624.2	2.36708	1.31762	1.07455	0.016972	up
MELO3C019844.2	1.46717	0.542503	1.35823	0.0129811	up
MELO3C007853.2	1.81162	0.386254	2.1279	5.84281e-05	up
MELO3C035293.2	5.04127	0.798027	2.67428	3.33565e-17	up
MELO3C023383.2	1.21354	0.621867	1.26064	0.00213986	up
MELO3C013191.2	5.20131	2.00709	1.29837	1.03104e-06	up
MELO3C009963.2	12.9128	5.51247	1.05487	3.17385e-08	up
MELO3C015469.2	19.5799	8.56047	1.14661	9.3297e-08	up
MELO3C015135.2	4.68034	0.249943	4.09035	1.11529e-23	up
MELO3C004667.2	0.766331	0.344481	1.08301	0.0210508	up
MELO3C008358.2	1.34241	0.428627	1.5284	0.0225014	up
MELO3C022574.2	8.33301	4.41432	1.02572	1.30472e-08	up
MELO3C011280.2	9.32609	2.79428	1.6596	1.73127e-08	up
MELO3C006355.2	7.55658	2.43735	1.54447	3.39269e-06	up
MELO3C020509.2	13.1781	5.86936	1.08926	1.62302e-11	up
MELO3C010005.2	1.27118	0.365849	1.6946	0.0263202	up
MELO3C012055.2	7.7902	3.26514	1.17652	9.62586e-07	up
MELO3C010697.2	11.7812	5.00649	1.15932	3.10557e-06	up
MELO3C022141.2	1.26475	0.461141	1.34269	0.00938184	up
MELO3C030711.2	9.59735	3.14815	1.53461	3.95039e-11	up
MELO3C001982.2	1.14368	0.482698	1.15062	0.026149	up
MELO3C000655.2	9.38992	2.31611	1.93901	3.29338e-11	up
MELO3C023892.2	13.8916	5.93879	1.15058	5.35489e-08	up
MELO3C024841.2	1.88402	0.440291	1.93576	0.000298594	up
MELO3C009943.2	4.31626	0.591671	2.77693	4.09968e-15	up
MELO3C026532.2	34.2005	7.2714	2.15717	6.14722e-48	up
MELO3C014026.2	17.0281	7.19473	1.02531	0.00359545	up
MELO3C018797.2	2.47127	0.513549	2.1603	0.00134255	up
MELO3C026298.2	19.9759	9.28229	1.04155	4.54964e-08	up
MELO3C016017.2	12.9274	3.46326	1.82118	3.8444e-12	up
MELO3C016246.2	12.9713	5.22093	1.15318	1.79158e-13	up
MELO3C005403.2	1.58123	0.219851	2.66615	1.0064e-07	up
MELO3C007188.2	2.28206	0.973853	1.17243	0.00397005	up
MELO3C026832.2	15.085	5.67034	1.33552	4.74109e-10	up
MELO3C010183.2	52.3912	16.1204	1.62434	4.01548e-23	up
MELO3C025206.2	24.6496	9.62933	1.2801	1.16826e-11	up
MELO3C004740.2	1.03557	0.155821	2.59543	2.41791e-05	up
MELO3C019470.2	7.73973	1.85629	1.98143	3.27002e-13	up
MELO3C020000.2	2.69648	1.19267	1.09755	0.00117617	up
MELO3C011411.2	2.24602	0.32569	2.66267	1.12782e-10	up
MELO3C025664.2	6.99118	2.84734	1.20521	7.05853e-10	up
MELO3C015004.2	35.9999	13.5048	1.33885	1.14632e-12	up
MELO3C016355.2	6.24117	2.38654	1.2871	6.28344e-07	up
MELO3C011857.2	3.09349	1.07117	1.41662	0.000123823	up
MELO3C019065.2	1.75837	0.747604	1.14569	0.0161717	up
MELO3C017737.2	8.92483	3.64976	1.21212	4.05372e-05	up
MELO3C020877.2	232.494	69.4995	1.66758	3.31923e-45	up
MELO3C010177.2	3.44723	1.57458	1.04425	0.00153728	up
MELO3C011229.2	1.25156	0.342034	1.77803	0.00111686	up
MELO3C014170.2	10.2824	4.53897	1.10337	0.000407528	up
Cucumis_melo_newGene_640	275.85	80.0579	1.71022	5.90046e-49	up
MELO3C022773.2	2.41699	0.915546	1.23649	0.00306489	up
MELO3C024532.2	1.74632	0.327225	2.28673	0.000262676	up
MELO3C019590.2	19.5458	6.09108	1.6059	2.03222e-15	up
MELO3C034589.2	10.4992	1.3828	2.72506	3.00563e-23	up
MELO3C013383.2	1.79859	0.720936	1.12598	0.00716691	up
MELO3C023445.2	50.7613	21.4245	1.19308	8.26208e-22	up
MELO3C021767.2	6.37687	2.71257	1.22962	0.000687283	up
MELO3C017332.2	9.87146	3.2346	1.54623	5.57496e-11	up
MELO3C005832.2	0.441217	0.189476	1.10558	0.0419945	up
MELO3C010677.2	3.8771	1.02234	1.44389	0.025805	up
MELO3C027302.2	12.4713	2.65112	2.15372	3.92108e-14	up
MELO3C020752.2	2.89624	9.86374	-1.82474	4.70937e-06	down
MELO3C020079.2	0.945949	2.08588	-1.19735	0.0225959	down
MELO3C020061.2	4.02741	8.12489	-1.06909	6.34847e-05	down
MELO3C025482.2	0.312362	1.83851	-2.61206	1.63041e-08	down
MELO3C022401.2	3.99483	9.93382	-1.37645	0.00474781	down
MELO3C002097.2	0.445914	0.949129	-1.12998	0.0252525	down
MELO3C029276.2	0.333721	0.98982	-1.87294	0.0156562	down
MELO3C002861.2	0.538476	1.96321	-1.92422	9.65233e-07	down
MELO3C002277.2	0.771349	1.50554	-1.22266	0.000145811	down
MELO3C024445.2	0.632852	1.21904	-1.01001	0.0490935	down
MELO3C003171.2	0.296309	0.748158	-1.38587	0.00610483	down
MELO3C019697.2	48.877	120.655	-1.37755	3.71788e-29	down
MELO3C017476.2	6.95109	13.7286	-1.05558	2.77074e-07	down
MELO3C006649.2	3.14261	7.6057	-1.34825	0.0103602	down
MELO3C032829.2	0.708283	1.69545	-1.33166	0.000169384	down
MELO3C007552.2	3.99764	11.231	-1.56211	0.000102812	down
MELO3C035645.2	0.02256	1.93976	-5.92983	2.67679e-09	down
MELO3C004487.2	1.19005	2.35025	-1.06444	0.00341972	down
MELO3C003097.2	3.80307	15.388	-2.085	0.000268263	down
MELO3C015513.2	1.05574	3.68207	-1.8066	5.60016e-08	down
MELO3C031214.2	0	4.54022	#NAME?	9.67053e-36	down
MELO3C029341.2	1.12904	2.97864	-1.46913	5.36104e-05	down
MELO3C018259.2	6.90104	13.5631	-1.02351	4.23289e-08	down
MELO3C018603.2	0.488767	1.14474	-1.21963	0.00777303	down
MELO3C022496.2	27.8624	55.4354	-1.06626	4.84961e-13	down
MELO3C002043.2	1.50629	3.523	-1.29918	3.21443e-05	down
MELO3C006501.2	1.40414	3.00476	-1.16408	0.00163304	down
MELO3C013272.2	2.56369	6.90089	-1.4978	1.42467e-06	down
MELO3C014465.2	2.42119	5.02494	-1.1264	0.000705343	down
MELO3C006734.2	31.2542	60.3152	-1.02295	1.11544e-16	down
MELO3C015088.2	6.01864	11.884	-1.05094	5.71229e-09	down
MELO3C024406.2	4.28642	13.3613	-1.66532	0.0475886	down
MELO3C013014.2	1.98874	3.51186	-1.00425	0.000846053	down
MELO3C011869.2	0.545392	1.15247	-1.15089	0.00104164	down
MELO3C017796.2	1.15897	2.56542	-1.20043	0.00532565	down
MELO3C021800.2	7.56931	14.8779	-1.0494	5.36668e-08	down
MELO3C031526.2	2.11276	5.7953	-1.52253	0.000115359	down
MELO3C016527.2	17.2494	33.6928	-1.03959	1.78286e-08	down
MELO3C035107.2	0.62991	0.956439	-1.31495	0.000651933	down
MELO3C004391.2	25.4145	49.3135	-1.02873	0.0148567	down
MELO3C017673.2	1.14266	4.39362	-2.01332	1.36302e-10	down
MELO3C011856.2	3.44097	18.9263	-2.53125	3.04987e-37	down
MELO3C013283.2	0.949693	3.25761	-1.84467	4.02055e-06	down
MELO3C003173.2	17.766	110.296	-1.95666	0.0010222	down
MELO3C010999.2	1.83566	7.37733	-2.07893	1.35512e-06	down
MELO3C015488.2	0.38205	1.10693	-1.3635	0.00431455	down
MELO3C005583.2	2.18861	4.76807	-1.19603	0.0222862	down
MELO3C013805.2	7.41509	14.5609	-1.04995	1.0293e-07	down
Cucumis_melo_newGene_1408	0.792346	1.94411	-1.35371	0.00592786	down
MELO3C018215.2	1.86283	3.66325	-1.1419	0.000311303	down
MELO3C017551.2	10.198	19.8334	-1.03433	4.29974e-09	down
MELO3C005910.2	20.8927	47.2483	-1.25077	2.10889e-05	down
MELO3C029238.2	1.31452	2.50477	-1.00077	0.0101684	down
MELO3C016697.2	0.574164	1.13733	-1.0353	0.043933	down
MELO3C002404.2	3.19834	9.11431	-1.75751	2.02002e-11	down
MELO3C009397.2	0.363573	2.49948	-2.4701	3.66112e-06	down
MELO3C023203.2	33.3666	126.65	-1.99839	8.55429e-41	down
MELO3C015610.2	2.84198	5.85778	-1.11435	0.000361754	down
MELO3C019152.2	1.18931	2.3719	-1.06659	0.00204375	down
MELO3C009326.2	0.762067	1.52478	-1.0647	0.020656	down
MELO3C029297.2	3.65225	7.09397	-1.05425	0.000510863	down
MELO3C027289.2	0.545094	1.67734	-1.66257	0.00169535	down
MELO3C008870.2	13.6161	28.6229	-1.14594	4.09751e-18	down
MELO3C010312.2	2.11829	6.23239	-1.62676	4.01833e-07	down
MELO3C017867.2	0.646238	1.56955	-1.34129	0.00129586	down
MELO3C001345.2	9.37421	20.0226	-1.1649	0.00146859	down
Cucumis_melo_newGene_2208	1.44517	3.35062	-1.2826	0.00565872	down
MELO3C002197.2	2.00032	4.15935	-1.07858	0.0141882	down
MELO3C018316.2	0.890235	1.72858	-1.01172	0.00572953	down
MELO3C012603.2	1.16968	3.29114	-1.54534	0.0227419	down
MELO3C013953.2	129.995	259.045	-1.06823	0.00199703	down
MELO3C002453.2	1.24434	2.53624	-1.11418	0.00357166	down
MELO3C017470.2	0.550942	1.52134	-1.51166	0.00256832	down
Cucumis_melo_newGene_2523	0	326.861	#NAME?	4.47077e-10	down
MELO3C034771.2	0	2.36935	#NAME?	1.17824e-34	down
MELO3C021428.2	4.05622	8.75868	-1.17738	0.00143961	down
MELO3C025948.2	0	2.42001	#NAME?	5.30411e-40	down
MELO3C005734.2	14.8224	29.2296	-1.05297	1.91051e-09	down
MELO3C007551.2	11.9238	28.4892	-1.33075	0.000153618	down
MELO3C006973.2	8.18803	16.3817	-1.07434	1.59058e-06	down
MELO3C022305.2	7.42122	14.7682	-1.06492	0.0371697	down
MELO3C007315.2	3.85388	8.27503	-1.17718	1.38367e-08	down
MELO3C016517.2	0.544218	2.2004	-2.08579	7.48353e-06	down
MELO3C031303.2	0.189795	0.524552	-1.33392	0.00379904	down
MELO3C021780.2	2.90972	6.47981	-1.22341	1.01054e-05	down
MELO3C012314.2	4.61289	10.1029	-1.07792	0.028974	down
MELO3C007023.2	2.41005	6.79286	-1.55669	1.85278e-09	down
MELO3C018444.2	4.56684	15.1584	-1.80365	3.00521e-06	down
Cucumis_melo_newGene_1302	0.938952	1.76087	-1.48552	0.000392241	down
MELO3C025807.2	0.219974	0.879173	-1.95323	0.000256433	down
MELO3C031857.2	6.57961	13.6902	-1.06311	2.05177e-08	down
MELO3C005476.2	0.540254	2.16361	-1.91764	3.51881e-05	down
MELO3C022397.2	2.99288	5.98238	-1.06856	3.93665e-07	down
MELO3C022532.2	1.71486	3.20735	-1.18169	6.67698e-05	down
MELO3C017349.2	1.46043	4.69065	-1.75323	1.17482e-07	down
MELO3C033169.2	0.824578	1.71213	-1.09695	0.0277567	down
MELO3C027435.2	0	1.9125	#NAME?	1.35756e-25	down
MELO3C021447.2	43.2416	97.2473	-1.23183	0.00160687	down
MELO3C028898.2	0.655104	1.38771	-1.15746	0.00930081	down
MELO3C006851.2	0.301422	0.641714	-1.16405	0.0151801	down
MELO3C021602.2	5.07244	10.5168	-1.11346	0.017021	down
MELO3C008029.2	6.48907	14.1714	-1.19699	1.80662e-05	down
MELO3C014580.2	0.227222	0.53211	-1.27993	0.0128779	down
MELO3C013273.2	1.2967	2.91249	-1.23136	0.00161333	down
MELO3C032312.2	0.602211	1.3486	-1.1847	0.011827	down
MELO3C003095.2	3.58976	8.86485	-1.37557	9.06858e-07	down
MELO3C026042.2	0.910755	2.11247	-1.29544	0.0323983	down
MELO3C033082.2	0.0138937	2.21938	-7.38066	1.01738e-23	down
Cucumis_melo_newGene_328	1.67188	3.45883	-1.13577	0.0199619	down
MELO3C017511.2	2.88035	4.39446	-1.00723	0.000738852	down
MELO3C007656.2	14.6573	29.5893	-1.09719	1.5655e-15	down
MELO3C016168.2	4.76631	9.11271	-1.00519	0.000653229	down
MELO3C023956.2	2.89901	6.80612	-1.28989	0.013997	down
MELO3C000129.2	9.97553	19.1227	-1.01081	0.00650174	down
MELO3C029546.2	0	1.51415	#NAME?	2.83937e-22	down
MELO3C006085.2	6.83358	21.2928	-1.71284	0.0142413	down
MELO3C014586.2	4.73994	9.25264	-1.04418	6.50243e-07	down
MELO3C005964.2	0.687909	1.76758	-1.42101	0.000382215	down
MELO3C017164.2	25.5536	52.685	-1.11798	3.09112e-12	down
MELO3C032376.2	0.42845	1.21844	-1.30026	0.0128666	down
MELO3C032593.2	3.35286	6.84051	-1.08294	0.0330461	down
MELO3C009358.2	4.15796	9.41321	-1.25076	1.18695e-06	down
MELO3C005603.2	0.615045	1.86974	-1.66234	2.187e-05	down
MELO3C024403.2	14.2887	29.5397	-1.09071	0.0367859	down
MELO3C022376.2	4.87209	10.6813	-1.2052	1.90211e-08	down
MELO3C003644.2	0.745848	1.98964	-1.5657	2.04616e-05	down
MELO3C018522.2	0.370667	1.1914	-1.73395	0.000111931	down
MELO3C000111.2	0.323293	1.16936	-1.91336	4.92528e-05	down
MELO3C016971.2	1.218	2.41604	-1.02133	0.00153284	down
MELO3C002286.2	0.189936	0.891017	-2.2994	0.000378165	down
MELO3C012176.2	0.440753	1.1474	-1.43896	0.000618293	down
MELO3C025724.2	0.544888	2.02885	-1.96292	3.07197e-06	down
MELO3C023251.2	0.245663	0.933796	-1.45023	0.000149999	down
MELO3C016106.2	0.960501	2.4554	-1.43092	0.000707373	down
MELO3C012550.2	2.05499	8.82056	-2.17538	6.30702e-21	down
MELO3C012450.2	3.26599	6.96586	-1.08529	0.0281078	down
MELO3C009811.2	1.14652	2.48776	-1.19	0.00206129	down
MELO3C008534.2	1.89987	5.06154	-1.46177	4.16689e-06	down
MELO3C008552.2	8.23421	18.8236	-1.26671	1.15446e-09	down
Cucumis_melo_newGene_1348	0.332916	0.781579	-1.29331	0.00464611	down
Cucumis_melo_newGene_2236	1.76721	3.75444	-1.15922	0.0014431	down
MELO3C000592.2	44.0724	108.034	-1.36803	9.33495e-23	down
MELO3C006887.2	0.884883	1.75337	-1.14055	0.000370544	down
MELO3C035545.2	3.43535	78.1679	-4.56891	0.0228907	down
MELO3C020904.2	23.1127	44.8509	-1.03085	2.79003e-09	down
MELO3C029096.2	0.266411	12.3142	-5.69505	1.83832e-49	down
MELO3C007846.2	0.627365	1.52004	-1.35935	0.00109202	down
MELO3C027461.2	171.95	422.6	-1.37212	3.79674e-33	down
MELO3C001427.2	0.850662	10.1765	-3.58042	4.53095e-12	down
MELO3C027183.2	3.61334	6.89461	-1.0037	0.000600388	down
MELO3C029287.2	23.4704	47.3792	-1.08975	0.000892794	down
MELO3C014712.2	5.33289	11.2462	-1.30528	2.97065e-05	down
MELO3C013284.2	1.11848	2.82855	-1.39199	0.00134529	down
MELO3C003294.2	6.75145	13.5628	-1.08324	1.06515e-08	down
MELO3C005560.2	1.29365	2.32482	-1.01809	0.00161396	down
Cucumis_melo_newGene_2711	0.566182	1.81008	-1.65454	7.90187e-06	down
MELO3C021558.2	0.659141	1.46704	-1.2133	0.0101224	down
MELO3C003981.2	0.955454	2.7111	-1.57784	0.0164369	down
MELO3C019668.2	150.093	323.031	-1.18132	6.42309e-25	down
MELO3C004861.2	27.9791	108.556	-2.0328	0.000208726	down
MELO3C001940.2	0.622257	1.57958	-1.14103	0.00426917	down
MELO3C022633.2	2.42277	5.23398	-1.18302	1.03008e-05	down
MELO3C013274.2	1.42805	3.37881	-1.30652	0.000518805	down
MELO3C022377.2	3.29858	6.43885	-1.03768	0.000113742	down
MELO3C010476.2	9.60218	20.547	-1.19593	0.0180123	down
MELO3C012424.2	0.486991	1.38633	-1.57209	0.000126666	down
MELO3C012398.2	0.426691	0.862379	-1.07867	0.0212173	down
MELO3C017593.2	3.24351	8.51927	-1.46534	1.16503e-06	down
MELO3C011166.2	8.16323	16.5238	-1.09233	9.67607e-05	down
MELO3C010994.2	5.03658	9.79309	-1.03264	9.12006e-07	down
MELO3C011185.2	0.403568	0.763652	-1.01287	0.0249642	down
MELO3C009541.2	3.72381	7.23465	-1.03225	6.955e-05	down
MELO3C003458.2	1.12499	2.14432	-1.00857	0.02765	down
MELO3C000249.2	16.3622	33.5613	-1.1108	1.86861e-06	down
MELO3C015894.2	1.29505	2.61696	-1.08738	0.0143366	down
MELO3C019229.2	0.489903	1.22605	-1.39597	0.00130706	down
MELO3C010466.2	2.2432	5.69478	-1.4106	0.000408004	down
MELO3C021446.2	0.271284	1.34316	-2.30899	0.000196189	down
MELO3C011271.2	2.61931	6.53934	-1.38901	1.29162e-05	down
MELO3C034153.2	7.11049	13.458	-1.09679	0.00277667	down
MELO3C008154.2	2.1517	6.08348	-1.47587	0.000419773	down
MELO3C010820.2	0.687887	1.88454	-1.5204	0.000115797	down
MELO3C009293.2	0.708138	1.90312	-1.49072	0.00326541	down
MELO3C011712.2	7.33522	12.6053	-1.29392	4.84266e-12	down
MELO3C026689.2	0.728535	1.41347	-1.09547	0.00627551	down
MELO3C013275.2	1.01798	2.26559	-1.23211	0.00524828	down
Cucumis_melo_newGene_1314	9.68892	18.41	-1.0089	0.0139332	down
MELO3C006732.2	7.92209	18.6203	-1.30285	3.8482e-21	down
MELO3C003432.2	0.921531	2.22727	-1.34866	0.00271557	down
MELO3C013636.2	3.99693	7.68466	-1.02175	0.000292522	down
MELO3C013286.2	1.55896	3.69602	-1.31612	0.000462756	down
MELO3C022429.2	36.0485	84.7911	-1.30854	6.07144e-28	down
MELO3C009748.2	9.39292	20.0092	-1.13654	0.00600663	down
MELO3C030292.2	0.882435	2.28312	-1.44458	0.00353947	down
MELO3C017251.2	0.66029	2.26133	-1.83615	0.00330091	down
MELO3C025626.2	0.248465	0.48857	-1.05474	0.0449335	down
MELO3C014223.2	0.803557	2.44665	-1.57094	1.49702e-05	down
MELO3C024714.2	0.583597	1.3781	-1.29718	0.012959	down
MELO3C012091.2	0.56783	1.58838	-1.54891	0.000188622	down
MELO3C029630.2	1.40548	3.67118	-1.42158	2.43242e-05	down
MELO3C030762.2	1.28419	4.12975	-1.58654	4.81754e-07	down
MELO3C030169.2	0.468767	0.918264	-1.04137	0.0309245	down
MELO3C034646.2	0.128061	0.507336	-2.01572	0.0262478	down
MELO3C018775.2	0.479248	1.03932	-1.19694	0.0229168	down
MELO3C021459.2	1.79719	4.32535	-1.34561	0.000146432	down
MELO3C028534.2	12.2749	27.1631	-1.21939	8.33458e-08	down
MELO3C035678.2	2.90324	6.17432	-1.1617	4.27115e-07	down
MELO3C002067.2	36.741	70.7786	-1.02174	1.18308e-17	down
MELO3C021517.2	9.26206	17.9607	-1.02877	2.00866e-10	down
MELO3C029230.2	2.99255	6.56372	-1.18466	0.0316052	down
MELO3C013950.2	10.6689	20.5632	-1.02073	3.88828e-10	down
MELO3C030019.2	0.912186	2.40817	-1.46285	0.000534731	down
MELO3C017994.2	7.66727	15.5983	-1.10523	2.64214e-14	down

## Sheet: DEG in T2
Table S1 Differentially expressed genes in T1/CK and T2/CK
Differentially expressed genes in T2/CK
GeneID	T2-Expression	CK-Expression	(T2/CK)_DESeq_log2FoldChange	(T2/CK)_DESeq_FDR	Regulation
MELO3C017724.2	26.8863	10.2019	1.35817	1.89609e-14	up
MELO3C025332.2	81.8539	28.7072	1.4723	1.99963e-15	up
MELO3C014141.2	4.74646	2.12007	1.11354	0.000248474	up
MELO3C022697.2	12.4083	5.12916	1.18016	3.28439e-06	up
MELO3C024704.2	1.78124	0.393096	1.91931	0.00286158	up
MELO3C027001.2	3.34356	0.805112	1.97536	0.000117177	up
MELO3C015533.2	1.96937	0.952823	1.01989	0.0420839	up
MELO3C031613.2	77.3895	36.9417	1.14044	2.692e-20	up
MELO3C009464.2	5.71744	1.47056	1.87371	6.56285e-05	up
MELO3C018483.2	39.9834	15.3527	1.34198	1.0042e-13	up
MELO3C002177.2	14.15	2.77929	2.29884	2.96981e-15	up
MELO3C012404.2	2.464	1.09665	1.09587	0.0174806	up
MELO3C005242.2	4.73565	0.798404	2.38128	1.08488e-12	up
MELO3C031049.2	8.95313	2.42622	1.73988	3.64769e-11	up
MELO3C007917.2	34.5635	11.8368	1.51657	2.98338e-16	up
MELO3C012291.2	38.267	15.4597	1.26821	5.78502e-23	up
MELO3C023724.2	33.6167	12.7357	1.34698	9.79185e-15	up
MELO3C018882.2	4.95411	0.632334	2.89854	2.88405e-11	up
MELO3C014752.2	0.725344	0.00014	8.03027	5.87647e-24	up
MELO3C025456.2	21.0897	5.57344	1.85726	4.57281e-20	up
MELO3C024616.2	2.31625	0.485492	2.13799	4.06786e-05	up
Cucumis_melo_newGene_776	1.57828	0.626091	1.26643	0.0105933	up
MELO3C022493.2	3.50486	1.22766	1.49462	4.38848e-06	up
MELO3C007337.2	2.94783	0.756998	1.89022	0.000127248	up
MELO3C002550.2	0.45069	0.262908	1.23429	0.0184682	up
MELO3C021183.2	67.2681	26.473	1.34071	4.78721e-24	up
MELO3C023802.2	48.2774	22.5272	1.061	2.20681e-16	up
MELO3C012432.2	3.44189	1.40499	1.2518	0.00238977	up
MELO3C031809.2	21.1836	8.47383	1.29843	1.36061e-10	up
MELO3C015196.2	25.6585	12.4329	1.01315	8.76746e-06	up
MELO3C002175.2	9.97486	2.3932	2.01103	4.19849e-11	up
MELO3C015567.2	23.3387	10.4723	1.15278	2.22499e-15	up
MELO3C027753.2	71.3842	20.221	1.77824	0.00398482	up
MELO3C008413.2	28.3428	7.05965	1.96614	7.2056e-29	up
MELO3C020483.2	1.95848	0.538566	1.76495	1.3005e-05	up
MELO3C013603.2	3.82781	1.74906	1.04031	0.0269236	up
MELO3C006418.2	18.1256	8.34499	1.09917	0.0117144	up
MELO3C033196.2	74.564	18.8247	1.95124	3.9214e-34	up
MELO3C024900.2	30.7776	9.37288	1.67547	1.59799e-21	up
MELO3C018767.2	9.89129	4.00952	1.25494	0.000234152	up
MELO3C017401.2	6.00703	1.89252	1.78951	1.86571e-11	up
MELO3C010875.2	322.13	100.777	1.63767	7.41494e-35	up
MELO3C016808.2	27.5782	12.4966	1.10203	1.75371e-09	up
MELO3C008366.2	2333.17	733.502	1.66916	3.12164e-34	up
MELO3C007624.2	14.9714	4.45902	1.69895	1.82339e-18	up
MELO3C016314.2	7.26001	2.77487	1.35845	6.46116e-07	up
MELO3C001938.2	8.11431	3.21481	1.29504	0.00142767	up
MELO3C008186.2	7.13951	0.538928	3.66164	6.22144e-29	up
MELO3C027120.2	13.6876	5.49507	1.1677	0.0146773	up
MELO3C007753.2	1.30247	0.0875413	3.63511	1.36209e-10	up
MELO3C014595.2	38.7958	13.4173	1.47677	9.54467e-30	up
MELO3C020616.2	4.48604	1.53201	1.50295	4.09405e-06	up
MELO3C009108.2	23.7611	10.72	1.10879	2.0692e-07	up
Cucumis_melo_newGene_941	1.24416	0.0534087	4.39605	4.02261e-18	up
MELO3C003098.2	5.39225	2.43714	1.09049	0.00421874	up
MELO3C010284.2	2.64061	0.881653	1.52646	0.001688	up
MELO3C002457.2	138.972	64.2007	1.07524	1.4029e-21	up
MELO3C005760.2	8.91173	2.9832	1.53448	2.22729e-05	up
MELO3C006969.2	26.6073	12.3162	1.06846	2.04679e-19	up
MELO3C017370.2	107.866	49.2426	1.09257	1.48169e-18	up
MELO3C017305.2	9.66336	3.53378	1.4094	2.40195e-09	up
MELO3C003821.2	76.001	27.8831	1.41528	3.98063e-05	up
MELO3C004219.2	101.22	44.9761	1.10294	9.67737e-21	up
MELO3C011204.2	5.59876	2.70233	1.08971	0.000618849	up
Cucumis_melo_newGene_63	5.52736	1.52164	1.75112	2.76202e-05	up
MELO3C009930.2	6.42155	0.918462	2.71882	5.99582e-18	up
MELO3C016602.2	6.29574	1.70792	1.83816	3.26678e-08	up
MELO3C003933.2	14.4085	3.24529	2.10927	2.83695e-23	up
MELO3C003633.2	0.704744	0.323804	1.0571	0.0421477	up
MELO3C015995.2	1360.95	442.06	1.58344	1.06278e-37	up
MELO3C012934.2	11.46	3.26249	1.76497	1.94748e-09	up
MELO3C026050.2	3.49344	0.875718	1.93023	0.00500251	up
MELO3C007174.2	5.74066	2.73071	1.02577	0.000408932	up
MELO3C016273.2	49.8558	23.6516	1.03675	8.4471e-19	up
MELO3C021823.2	47.5519	12.6866	1.62663	1.25364e-45	up
MELO3C030999.2	8.38916	0.47095	4.32093	1.9153e-13	up
MELO3C012175.2	4.93663	2.2196	1.14468	0.000604598	up
MELO3C011858.2	1.17809	0.483989	1.24215	0.0047706	up
MELO3C021219.2	9.19542	4.3838	1.0603	0.0378682	up
MELO3C008804.2	11.9249	5.5217	1.06793	0.000782383	up
MELO3C019363.2	70.9506	30.0783	1.19925	5.83234e-17	up
MELO3C024421.2	0.786377	0.298109	1.32961	0.0103416	up
MELO3C007784.2	103.514	28.1284	1.83978	7.88958e-09	up
MELO3C030913.2	1.62746	0	Inf	4.76095e-24	up
MELO3C026030.2	1.08213	0.324009	1.50433	0.0105174	up
MELO3C012114.2	0.89548	0.225716	1.9302	0.000118206	up
MELO3C005947.2	667.335	144.345	2.22233	5.81546e-71	up
MELO3C025211.2	2.28295	0.750712	1.4552	0.000337861	up
MELO3C018000.2	6.17774	1.00007	2.5656	6.82772e-10	up
MELO3C007652.2	14.7856	5.19082	1.33909	0.00248817	up
MELO3C027151.2	22.3387	10.5317	1.04746	1.47292e-08	up
MELO3C023300.2	52.6802	24.8816	1.03917	2.26431e-12	up
MELO3C032309.2	1.72723	0.591922	1.86456	3.64925e-05	up
MELO3C011192.2	2.48074	1.06483	1.10891	0.000312822	up
MELO3C013359.2	3.8885	1.37558	1.39213	0.0412943	up
MELO3C025026.2	1.53324	0.318687	2.17491	1.86258e-05	up
MELO3C023220.2	1.4874	0.58485	1.23666	0.0138484	up
MELO3C014669.2	0.755086	0.174636	2.00456	0.000181337	up
MELO3C029723.2	4.7079	1.06981	2.14628	5.92009e-06	up
MELO3C014184.2	0.823354	0.143725	2.4691	9.89226e-07	up
MELO3C018768.2	18.5962	6.97247	1.37578	4.8201e-10	up
MELO3C005466.2	5.01268	2.12181	1.19623	0.00284229	up
MELO3C018370.2	4.94486	0.85561	2.46597	1.5644e-09	up
MELO3C017929.2	72.2987	24.5957	1.51567	4.15667e-19	up
MELO3C027112.2	28.362	13.0067	1.00595	2.53493e-08	up
MELO3C013009.2	3.09169	1.61209	1.02352	0.000444874	up
Cucumis_melo_newGene_1534	3.2932	1.25972	1.26414	0.000367509	up
MELO3C021671.2	0.629186	0.175385	1.64413	0.000819397	up
MELO3C012241.2	1.63973	0.502106	1.65665	3.36076e-06	up
MELO3C026922.2	0.886649	0.352112	1.28449	0.011177	up
MELO3C022199.2	3.04875	1.41515	1.04377	0.0453128	up
MELO3C016057.2	11.9954	3.14846	1.87945	0.0225154	up
MELO3C007147.2	10.6727	4.64083	1.15839	0.000760429	up
MELO3C013362.2	17.728	7.85163	1.22485	4.43035e-10	up
MELO3C004208.2	7.6336	3.47443	1.09534	7.68614e-09	up
MELO3C031057.2	15.6245	4.29818	1.81852	2.6671e-16	up
MELO3C017497.2	4.40661	1.34437	1.6685	8.52151e-06	up
MELO3C017450.2	0.429504	0.20185	1.03449	0.0430718	up
MELO3C004975.2	10.4465	4.845	1.06518	5.73345e-05	up
MELO3C014657.2	124.182	29.0303	2.05788	1.52124e-67	up
MELO3C006353.2	65.5297	12.6971	2.35795	0.00714284	up
MELO3C018417.2	4.85426	1.95363	1.2731	0.0199547	up
MELO3C017645.2	1.80509	0.598925	1.53283	0.00806103	up
MELO3C027085.2	10.4246	4.72233	1.05888	4.80116e-05	up
MELO3C021562.2	56.704	28.036	1.05939	4.75312e-11	up
MELO3C023598.2	1.60568	0.192565	2.95498	1.97413e-05	up
MELO3C029710.2	5.54561	1.70828	1.66055	0.000106589	up
MELO3C015257.2	10.956	2.79257	1.93226	1.52707e-14	up
MELO3C005596.2	9.56646	3.20602	1.51943	2.50992e-05	up
MELO3C024628.2	1.71286	0.728589	1.17705	0.000793798	up
MELO3C004753.2	0.782908	0	Inf	7.22879e-27	up
MELO3C003375.2	12.0322	5.15369	1.18575	3.51948e-09	up
MELO3C004195.2	22.954	10.609	1.06201	0.000235633	up
MELO3C003737.2	8.98304	0.319796	4.73025	1.0188e-46	up
MELO3C016190.2	1.09253	0.191938	2.43051	2.45212e-06	up
MELO3C022436.2	0.942137	0.250238	1.83741	0.000171948	up
MELO3C015079.2	156.74	74.1313	1.04094	2.80157e-18	up
MELO3C010598.2	10.0955	2.28113	2.10102	4.48773e-17	up
MELO3C030364.2	3.33903	1.62894	1.30687	0.000361791	up
MELO3C011158.2	5.33113	2.34309	1.12955	9.93148e-06	up
Cucumis_melo_newGene_440	60.1106	25.5153	1.14058	6.51169e-12	up
MELO3C008836.2	9.43141	3.8295	1.25882	8.2959e-08	up
MELO3C001972.2	1.485	0.650593	1.14294	0.00984732	up
MELO3C005315.2	3.19816	0.473557	2.60267	1.10315e-05	up
MELO3C015452.2	19.1716	7.7773	1.3526	7.19787e-13	up
MELO3C005613.2	1.64918	0.32591	2.269	2.51968e-06	up
MELO3C015272.2	1.1216	0.197468	2.37153	2.80518e-09	up
MELO3C015571.2	0.745773	0.115987	2.59125	4.01153e-06	up
MELO3C022020.2	58.1405	16.3209	1.75003	2.63027e-53	up
MELO3C034879.2	2.14383	0.812219	1.2616	0.00213166	up
MELO3C011929.2	0.721267	0.0430413	3.78918	1.26493e-10	up
MELO3C029582.2	2.68438	0.487505	2.15338	1.54518e-06	up
MELO3C002926.2	306.115	89.6226	1.73323	9.81222e-48	up
MELO3C004287.2	10.666	4.37738	1.24191	2.59606e-08	up
MELO3C007663.2	8.21514	2.95922	1.41751	1.06604e-07	up
MELO3C009098.2	9.26014	3.06615	1.55356	6.34329e-06	up
MELO3C008769.2	2.37597	0.784553	1.55503	6.95582e-06	up
MELO3C004609.2	36.545	8.14352	2.12588	5.46978e-27	up
MELO3C013512.2	5.90827	2.25818	1.40486	5.36061e-07	up
MELO3C018552.2	3.01335	1.20265	1.28456	6.23391e-05	up
MELO3C016294.2	17.8158	8.60939	1.00867	0.000267997	up
MELO3C015013.2	5.0755	1.11294	2.1271	2.50999e-07	up
MELO3C014584.2	316.379	115.295	1.43224	7.41494e-35	up
MELO3C009886.2	51.9126	13.133	1.94291	1.29287e-44	up
MELO3C022683.2	4.68344	2.10084	1.12732	0.000330208	up
MELO3C018788.2	2.76553	1.01901	1.29579	0.000114831	up
MELO3C024251.2	7.87958	1.69967	2.17304	0.00125094	up
MELO3C007053.2	0.875195	0.152755	2.42755	3.30501e-06	up
MELO3C020554.2	15.991	7.2072	1.10867	7.79582e-07	up
MELO3C011270.2	10.1819	4.16036	1.2804	7.80108e-07	up
MELO3C018777.2	0.906206	0.282082	1.63571	0.00150618	up
MELO3C027299.2	4.5962	1.83252	1.2845	7.73066e-06	up
MELO3C030719.2	1.64372	0.366317	2.10071	0.004046	up
MELO3C017103.2	1.42272	0.0580093	4.20473	2.92658e-14	up
Cucumis_melo_newGene_660	6.65775	3.11249	1.05503	0.00173268	up
MELO3C024610.2	46.9969	8.90789	2.35832	1.2823e-38	up
MELO3C025712.2	9.13396	2.44513	1.82647	9.72822e-19	up
MELO3C007602.2	8.37178	2.35889	1.7873	4.66496e-14	up
MELO3C009355.2	192.979	59.9352	1.65024	2.7044e-49	up
MELO3C013159.2	3.46272	1.14118	1.54986	0.00045986	up
MELO3C021797.2	1.3539	0.640777	1.22089	0.0137607	up
MELO3C010555.2	37.5634	17.7452	1.04342	4.57433e-11	up
MELO3C010083.2	14.441	6.98507	1.00116	4.16602e-05	up
Cucumis_melo_newGene_2720	1.58051	0.443542	1.76578	7.49117e-05	up
MELO3C015377.2	5.24979	0.951784	2.17327	2.46156e-05	up
MELO3C016849.2	1.53916	0.499214	1.55819	0.0027116	up
MELO3C021757.2	56.5216	26.7222	1.06204	2.20263e-17	up
MELO3C016384.2	13.6775	5.33457	1.31901	2.20815e-08	up
MELO3C007098.2	2.6406	0.879504	1.531	0.00145611	up
MELO3C004712.2	322.644	140.069	1.1651	6.65188e-25	up
MELO3C009092.2	13.0597	4.50424	1.49469	4.35059e-11	up
MELO3C018544.2	10.2458	0.675478	3.84144	8.91353e-25	up
MELO3C009739.2	1.55273	0.215456	2.76797	2.01765e-09	up
MELO3C016325.2	3.14594	0.844423	1.82841	3.95368e-05	up
MELO3C003996.2	10.5894	3.86313	1.43336	9.90558e-15	up
MELO3C004191.2	29.5351	13.8552	1.09937	0.0354877	up
MELO3C010961.2	2.61112	0.34256	2.73999	0.000164431	up
MELO3C013794.2	6.76264	2.9194	1.21891	5.43704e-07	up
MELO3C014896.2	11.7578	2.49287	2.20864	3.04813e-14	up
MELO3C012265.2	14.1989	6.54369	1.09242	1.1805e-15	up
MELO3C031780.2	2.00021	0.206013	3.17991	9.36246e-09	up
MELO3C022145.2	2.56878	1.32362	1.08882	0.000114163	up
MELO3C022980.2	8.88858	1.73931	2.33303	9.11489e-20	up
MELO3C020997.2	3.16705	1.65894	1.15545	5.70232e-05	up
MELO3C017157.2	1.79263	0.578167	1.47087	0.000595049	up
MELO3C017575.2	17.8543	7.46489	1.22247	0.00206366	up
MELO3C013411.2	8.90634	3.30789	1.38565	4.68147e-09	up
MELO3C027877.2	13.3059	1.65349	2.96412	1.99368e-24	up
MELO3C021534.2	120.273	58.7528	1.00069	2.80157e-18	up
MELO3C021407.2	34.4267	12.629	1.40617	5.78547e-17	up
MELO3C026600.2	48.1631	19.581	1.25914	4.3086e-09	up
MELO3C032036.2	3.15972	1.36849	1.2068	0.0154181	up
MELO3C023027.2	147.281	41.7272	1.77997	2.36137e-50	up
Cucumis_melo_newGene_353	14.73	4.13187	1.78842	3.00087e-10	up
MELO3C032836.2	29.2514	11.5019	1.30536	4.59276e-08	up
MELO3C004414.2	4.57133	1.72875	1.4106	1.47215e-05	up
MELO3C003230.2	1.78737	0.683876	1.34485	0.00152899	up
MELO3C020963.2	4.08104	1.96506	1.05081	0.00915527	up
MELO3C007850.2	7.10735	1.90515	1.80458	3.22169e-08	up
MELO3C021155.2	2.05009	0.178044	3.43141	1.69138e-13	up
MELO3C007880.2	25.3853	10.8404	1.18657	0.034808	up
MELO3C026238.2	10.1912	4.13038	1.26317	5.83586e-05	up
MELO3C017674.2	87.3216	5.94873	3.83225	3.46392e-72	up
MELO3C005699.2	12.9215	5.79117	1.09943	1.30022e-10	up
MELO3C005888.2	2.42869	0.820032	1.72309	7.63603e-05	up
MELO3C023484.2	0.833984	0.311724	1.386	0.0061119	up
MELO3C005991.2	72.847	31.8492	1.15348	3.34123e-06	up
MELO3C018916.2	2.57673	0.754948	1.72163	0.000162592	up
MELO3C002083.2	3.40069	1.04773	1.63994	0.000122549	up
MELO3C013313.2	4.04578	0.913272	2.09738	1.50808e-09	up
MELO3C006688.2	33.6848	1.29612	4.65817	1.36755e-102	up
MELO3C016725.2	3.2477	1.15319	1.4352	1.43586e-05	up
MELO3C009465.2	7.84435	0.716892	3.37276	1.63195e-22	up
MELO3C006712.2	5.84237	1.78587	1.66802	6.57128e-05	up
MELO3C002089.2	4.30421	0.5821	2.71423	1.8578e-13	up
MELO3C013311.2	18.559	3.28177	2.4562	7.51974e-32	up
MELO3C020864.2	1.33523	0.302432	2.05944	1.4457e-05	up
MELO3C009552.2	3.29289	0.317631	3.30268	5.05255e-16	up
MELO3C009864.2	35.8064	7.50872	2.21467	2.94666e-57	up
MELO3C015772.2	8.61891	3.393	1.29964	5.86195e-05	up
Cucumis_melo_newGene_2091	3.46141	1.6013	1.0352	0.00106885	up
MELO3C018804.2	21.6758	6.9032	1.61096	2.12089e-16	up
MELO3C009260.2	559.946	269.677	1.01491	1.25805e-17	up
MELO3C025595.2	35.353	17.1506	1.00481	3.28745e-11	up
MELO3C016005.2	1.81522	0.296249	2.52667	2.0906e-07	up
MELO3C020617.2	11.4281	4.91531	1.20235	1.04576e-07	up
MELO3C025199.2	1.04983	0.336903	1.5717	0.000942133	up
MELO3C011281.2	11.8732	4.40203	1.35345	2.56779e-12	up
MELO3C010829.2	6.54384	3.14076	1.01633	0.00847985	up
MELO3C018347.2	168.995	10.1246	4.02041	4.17146e-96	up
MELO3C011124.2	26.6683	9.06687	1.61897	1.32087e-05	up
MELO3C011860.2	1.64288	0.280446	2.41969	1.21423e-05	up
MELO3C005225.2	18.7844	8.40597	1.10283	0.000127866	up
MELO3C021427.2	7.96022	1.25774	2.3999	8.26514e-17	up
MELO3C007475.2	6.43849	2.68653	1.21485	0.00166703	up
MELO3C018766.2	4.32107	1.53735	1.42703	0.00244221	up
MELO3C020270.2	37.0468	9.4288	1.92247	2.01283e-19	up
MELO3C013402.2	3.2852	1.45162	1.13853	0.0167134	up
MELO3C027042.2	1.11774	0.410735	1.39941	0.004149	up
MELO3C009182.2	0.930037	0.306911	1.5386	0.00179127	up
MELO3C000666.2	2.83022	1.0699	1.35466	0.011177	up
MELO3C002921.2	4.44471	1.55268	1.45378	0.00207093	up
MELO3C032377.2	16.8079	4.7887	1.69838	1.6282e-17	up
MELO3C021766.2	57.4171	20.1805	1.46923	6.83021e-24	up
MELO3C018017.2	6.24662	2.91282	1.10667	3.53558e-05	up
MELO3C007500.2	1.33674	0.428949	1.59932	4.49037e-05	up
MELO3C023230.2	1.76948	0.775264	1.16864	0.0121708	up
MELO3C010870.2	6.02187	2.35479	1.31802	0.00156185	up
MELO3C014991.2	13.1858	3.96723	1.67112	6.1605e-10	up
MELO3C022690.2	2.9184	1.07023	1.40153	0.00564118	up
MELO3C013624.2	1.22806	0.2399	2.00347	1.14602e-05	up
MELO3C011362.2	5.33645	1.27786	2.01293	3.09579e-11	up
MELO3C028428.2	3.05351	1.43927	1.00856	0.0411456	up
MELO3C010500.2	108.764	23.2695	2.18509	1.64355e-71	up
MELO3C007378.2	4.39136	1.98291	1.10831	0.000599963	up
MELO3C034771.2	6.83022	2.36935	1.4133	1.69116e-07	up
MELO3C007545.2	178.147	71.9707	1.26857	6.88916e-29	up
MELO3C007143.2	23.4996	11.3061	1.01665	0.000367386	up
MELO3C034205.2	3.02881	1.36535	1.10517	0.0102322	up
MELO3C001996.2	18.6067	5.70006	1.65707	4.0893e-15	up
MELO3C010504.2	1.55131	0.461962	1.65258	0.00247193	up
MELO3C016174.2	3.95151	1.68246	1.17588	0.00579322	up
MELO3C010863.2	16.4605	7.21872	1.14723	0.00111015	up
MELO3C027330.2	30.9567	14.1356	1.09131	1.46604e-08	up
MELO3C016359.2	2.58331	0.765734	1.67876	0.000374498	up
MELO3C005922.2	2.44425	0.791554	1.59312	0.00186806	up
MELO3C007908.2	149.1	54.789	1.40543	2.52615e-33	up
MELO3C013290.2	2.32911	0.351274	2.64262	1.46137e-08	up
MELO3C015846.2	45.4353	9.19929	2.24305	3.83906e-46	up
MELO3C005667.2	38.2045	18.7266	1.00178	4.17873e-12	up
MELO3C022018.2	43.7287	17.7028	1.24212	4.66864e-20	up
MELO3C006439.2	1.30951	0.260367	2.25789	3.38991e-06	up
MELO3C006083.2	17.9682	3.9296	2.14045	4.05142e-18	up
MELO3C023842.2	47.1032	18.1774	1.32398	1.26371e-23	up
MELO3C008250.2	2.49431	0.926093	1.21576	0.00440195	up
MELO3C025308.2	20.0743	8.99581	1.1109	2.54875e-07	up
MELO3C019226.2	29.4442	13.5179	1.09634	1.41848e-11	up
MELO3C010295.2	4.76312	2.03123	1.18777	0.000268025	up
MELO3C021294.2	96.7062	45.9451	1.03397	1.82357e-08	up
MELO3C006428.2	5.03629	1.10678	2.13731	8.05528e-12	up
MELO3C014833.2	9.32021	0.7047	3.66938	2.87723e-43	up
MELO3C021645.2	1.27303	0.434491	1.50405	0.00717664	up
Cucumis_melo_newGene_1832	126.977	24.3457	2.34261	1.18729e-24	up
MELO3C002092.2	2.47347	1.03869	1.1135	0.00340445	up
MELO3C012932.2	15.6995	6.05291	1.09255	0.00312244	up
MELO3C009778.2	11.4264	3.87635	1.51819	9.25483e-12	up
MELO3C021060.2	8.07079	3.09999	1.31008	4.58257e-07	up
MELO3C016007.2	6.27417	2.54954	1.17219	8.59794e-06	up
MELO3C009391.2	1.07229	0.271614	1.91353	7.25193e-05	up
MELO3C005490.2	4.82942	2.14994	1.16901	7.37861e-07	up
MELO3C005816.2	12.4279	2.98918	2.0146	1.48812e-19	up
Cucumis_melo_newGene_61	18.9353	6.3114	1.54398	2.08419e-09	up
MELO3C013364.2	7.93789	3.28092	1.23463	2.15779e-05	up
MELO3C020308.2	1.21805	0.58762	1.35825	0.00602844	up
MELO3C002843.2	0.811612	0.239529	1.66843	0.0275462	up
MELO3C029753.2	30.0045	11.8349	1.32638	0.00482704	up
MELO3C014872.2	2.69768	0.926168	1.40946	0.000312263	up
Cucumis_melo_newGene_1061	3.40357	0.907932	1.8444	5.60555e-05	up
MELO3C021578.2	1.68821	0.103196	3.78429	1.71691e-10	up
MELO3C034475.2	1.66255	0.632473	1.32436	0.0126131	up
MELO3C004092.2	7.3429	2.52843	1.49889	2.24101e-08	up
MELO3C024757.2	5.26985	2.23611	1.28165	1.09936e-08	up
MELO3C018615.2	2.99081	0.395043	2.84012	0.0285162	up
MELO3C005459.2	6.41753	2.37042	1.39394	2.22175e-07	up
MELO3C019800.2	449.48	215.687	1.02023	1.71179e-19	up
MELO3C014651.2	9.69454	0.533167	4.11048	1.13145e-40	up
MELO3C029031.2	3.73245	1.72936	1.05534	0.0172798	up
MELO3C017906.2	15.2344	7.37597	1.03875	1.78266e-06	up
MELO3C021309.2	1.5889	0	Inf	4.25652e-17	up
MELO3C021367.2	78.5133	36.0079	1.08556	3.76447e-12	up
MELO3C034180.2	4.45123	1.45679	1.56664	1.4315e-07	up
MELO3C019365.2	2.17015	0.482381	1.77429	0.00197586	up
MELO3C015529.2	5.94536	0.842037	2.77423	1.08185e-25	up
MELO3C020807.2	9.54822	4.17777	1.06485	0.00116511	up
MELO3C011405.2	3.49253	1.48658	1.19719	0.024173	up
MELO3C004728.2	61.87	28.0671	1.10781	1.50857e-18	up
MELO3C025950.2	8.40914	3.04046	1.42274	2.28212e-08	up
MELO3C002244.2	6.66753	2.77074	1.20275	0.000374498	up
MELO3C007769.2	43.324	18.2534	1.20791	5.02053e-21	up
MELO3C023714.2	1.80278	0.631841	1.44886	0.00364359	up
MELO3C005900.2	29.6495	14.0283	1.0666	0.0364241	up
MELO3C026642.2	2.70399	0.862875	1.60921	0.00166081	up
MELO3C017314.2	4.27334	0.758539	2.42345	1.33537e-10	up
MELO3C002222.2	15.3877	5.9052	1.34153	1.77609e-13	up
MELO3C009970.2	2.45821	0.0617517	4.78596	5.26379e-15	up
MELO3C016687.2	19.6281	8.11144	1.20435	1.139e-12	up
MELO3C015852.2	4.5736	1.71811	1.36619	4.10539e-05	up
MELO3C015690.2	15.0601	5.40795	1.44975	2.96249e-10	up
MELO3C017322.2	17.9294	8.13321	1.09037	9.38834e-10	up
MELO3C015534.2	35.7976	12.6159	1.57541	3.09259e-29	up
MELO3C012200.2	2.94302	0.866619	1.72041	2.85762e-09	up
MELO3C015340.2	3.44645	1.652	1.01014	0.00279582	up
MELO3C018349.2	185.834	7.85862	4.521	2.23089e-59	up
MELO3C023530.2	57.2303	25.6708	1.1177	2.4499e-20	up
MELO3C009877.2	4.03668	1.8124	1.10531	3.62459e-05	up
MELO3C023408.2	13.2141	2.449	2.38871	2.16984e-17	up
MELO3C003824.2	1.4584	0.130428	3.33882	3.96391e-09	up
MELO3C032917.2	6.312	2.71308	1.24193	3.0066e-05	up
MELO3C015524.2	6.72072	2.40044	1.42027	3.87445e-06	up
MELO3C009388.2	3.46825	0.549191	2.60234	2.75104e-12	up
MELO3C021372.2	34.8764	14.0269	1.27557	1.23658e-09	up
MELO3C018579.2	153.535	45.0844	1.72892	1.93311e-43	up
MELO3C010135.2	14.1116	5.5995	1.2439	9.01486e-11	up
MELO3C019157.2	2.66342	0.981965	1.51576	0.0455161	up
MELO3C034446.2	1.88071	1.08071	1.15319	0.00175921	up
MELO3C006558.2	77.2835	33.6509	1.1613	3.14349e-18	up
MELO3C011900.2	2.04336	0.859742	1.20544	0.00586258	up
MELO3C002050.2	1.44765	0.222219	2.63116	0.000654988	up
MELO3C015414.2	2.01559	0.816688	1.25385	0.00787778	up
MELO3C014214.2	0.876535	0.406993	1.04635	0.0170431	up
MELO3C006491.2	21.918	9.82985	1.13513	5.81456e-07	up
MELO3C016848.2	12.7597	2.71624	2.1806	3.15468e-09	up
Cucumis_melo_newGene_2260	5.00798	1.87463	1.35813	0.00198963	up
MELO3C020953.2	1.51359	0.1591	3.18784	2.60045e-10	up
MELO3C007003.2	6.61226	2.90965	1.12833	3.805e-06	up
MELO3C016988.2	10.4691	4.70383	1.09795	1.27878e-07	up
MELO3C003817.2	141.012	15.0442	3.18905	4.28023e-128	up
MELO3C033579.2	8.65476	3.13477	1.42343	1.92407e-05	up
MELO3C004869.2	2.86063	0.839678	1.72063	5.56741e-06	up
MELO3C017460.2	5.16439	1.31953	1.89881	3.53508e-05	up
MELO3C007966.2	7.02306	2.83826	1.26529	2.64919e-07	up
MELO3C014650.2	220.176	10.4454	4.36501	1.27538e-263	up
MELO3C003721.2	3.41871	1.31497	1.33843	0.00111612	up
MELO3C016033.2	61.2092	20.4495	1.5409	5.44607e-26	up
MELO3C009476.2	1.01645	0.403235	1.28682	0.00989466	up
MELO3C005509.2	1.73913	0.600926	1.48235	0.000541189	up
MELO3C008515.2	10.4986	4.9796	1.03706	0.000192258	up
MELO3C019366.2	1.62092	0.740565	1.07804	0.0212924	up
MELO3C012053.2	1.76265	0.727391	1.23168	0.0206168	up
MELO3C022799.2	2.52832	1.21521	1.06574	0.00216155	up
MELO3C006679.2	10.7885	5.25176	1.01606	4.09405e-06	up
MELO3C017334.2	9.2078	3.88062	1.2073	0.00198752	up
Cucumis_melo_newGene_811	149.738	49.7202	1.55105	4.20834e-31	up
MELO3C008152.2	8.183	1.17379	2.73487	5.02027e-13	up
MELO3C014401.2	6.06231	2.55448	1.20698	0.00142441	up
MELO3C002851.2	18.1946	0.946975	4.22408	1.65461e-85	up
MELO3C011758.2	7.32721	1.9592	1.80928	4.10523e-08	up
MELO3C012702.2	31.5798	5.84989	2.38976	4.35234e-32	up
MELO3C007962.2	10.8902	1.30262	3.02156	4.01235e-21	up
MELO3C006644.2	0.754455	0.256831	1.43156	0.00775349	up
MELO3C013711.2	56.8857	10.9935	2.33928	1.34738e-71	up
MELO3C013727.2	33.5286	12.3548	1.47529	1.07447e-24	up
MELO3C024990.2	6.5646	2.80815	1.16217	0.000219261	up
MELO3C007759.2	13.3249	5.68686	1.18245	0.000420725	up
MELO3C030981.2	0.49887	0.245869	1.89946	0.00034704	up
MELO3C005928.2	0.682126	0.303649	1.06858	0.0493177	up
MELO3C002431.2	1.68314	0.150948	3.39711	6.51169e-12	up
MELO3C016768.2	13.5148	6.46489	1.0236	1.67917e-06	up
MELO3C020354.2	3.07896	1.11009	1.42946	0.00331629	up
MELO3C023494.2	1.19172	0.36258	1.66749	0.000565535	up
MELO3C034484.2	6.26339	0	Inf	9.7018e-59	up
MELO3C014261.2	16.5815	4.796	1.70819	3.09693e-19	up
MELO3C012358.2	184.574	57.3854	1.64	6.08208e-06	up
MELO3C011286.2	13.0508	2.78028	2.18545	6.87369e-17	up
MELO3C011809.2	24.7108	10.9268	1.15319	0.000173763	up
MELO3C018168.2	1.6713	0.304569	2.38556	7.395e-10	up
MELO3C014356.2	1.77563	0.186777	3.16174	6.14921e-12	up
MELO3C011252.2	5.8127	1.30466	2.14694	6.65615e-08	up
MELO3C029861.2	2.02492	0.692277	1.40994	0.00154785	up
MELO3C008075.2	102.931	38.8764	1.3854	2.80778e-33	up
MELO3C021914.2	121.093	50.1766	1.23203	1.40996e-26	up
MELO3C002305.2	6.65591	3.10298	1.03145	0.000522213	up
MELO3C024318.2	43.7352	16.9083	1.2827	9.18486e-17	up
MELO3C008446.2	0.673604	0.234143	1.46021	0.00250145	up
MELO3C023843.2	1.99486	0.366868	2.35443	1.88872e-07	up
MELO3C018242.2	1.99381	0.473432	1.97769	2.95664e-06	up
Cucumis_melo_newGene_809	9.23031	3.73851	1.26293	0.000946888	up
MELO3C011096.2	3.37404	1.39839	1.21885	0.00235286	up
MELO3C010184.2	85.1576	30.4734	1.44325	2.04904e-24	up
MELO3C003188.2	10.2951	4.21715	1.24628	6.61445e-06	up
MELO3C026247.2	12.511	4.27173	1.5344	1.40327e-17	up
MELO3C021351.2	11.0062	3.41412	1.63579	6.69372e-05	up
MELO3C012476.2	283.394	110.017	1.32631	5.3426e-32	up
MELO3C002643.2	2.63288	0.978824	1.38328	0.000420725	up
MELO3C024425.2	4.3103	1.27659	1.65735	0.000424716	up
MELO3C015171.2	3.29161	1.00522	1.72813	1.51681e-09	up
MELO3C009210.2	18.5326	5.38812	1.74271	5.89471e-14	up
MELO3C010868.2	29.9738	10.9702	1.41051	2.33174e-09	up
MELO3C017383.2	4.86661	1.90307	1.24928	9.22742e-05	up
MELO3C018808.2	1.63926	0.391918	1.97408	5.65096e-05	up
MELO3C023976.2	2.96005	1.2332	1.24192	8.70274e-05	up
MELO3C009956.2	109.426	26.8416	1.97445	5.21493e-64	up
MELO3C019612.2	1.74043	0.0867187	4.13303	7.37262e-15	up
MELO3C016032.2	10.1441	4.33952	1.15161	6.84416e-06	up
MELO3C007472.2	2.46169	1.18245	1.01466	0.00237285	up
MELO3C007367.2	44.1658	15.8286	1.33211	9.33362e-25	up
MELO3C005343.2	5.1627	2.39384	1.06521	0.00378632	up
MELO3C010668.2	11.0851	2.85949	1.95513	2.18949e-21	up
MELO3C023685.2	205.385	54.8792	1.86455	3.37195e-62	up
MELO3C017921.2	86.9944	36.0138	1.24442	3.70526e-05	up
MELO3C007755.2	15.9067	6.52853	1.24355	5.47881e-08	up
MELO3C025925.2	19.1153	9.02766	1.03025	1.31373e-09	up
Cucumis_melo_newGene_638	12.8019	2.14885	2.61762	2.65545e-29	up
MELO3C032212.2	0.818696	0.17378	2.09141	0.00128997	up
MELO3C014678.2	35.285	13.1675	1.38365	2.27295e-19	up
MELO3C002489.2	4.33159	0.163335	4.56481	2.02026e-07	up
MELO3C003492.2	36.629	6.08605	2.54879	2.8483e-55	up
Cucumis_melo_newGene_2242	2.21009	0.380179	2.42271	3.98012e-06	up
MELO3C017007.2	2.64237	1.0395	1.23933	0.00420016	up
MELO3C017060.2	30.0192	7.62822	1.91291	1.57059e-33	up
MELO3C023104.2	1.47973	0.532139	1.42832	0.00306069	up
MELO3C002474.2	0.970415	0.424858	1.06333	0.0360762	up
MELO3C002925.2	13.1223	2.19473	2.53393	5.43939e-13	up
MELO3C002608.2	2.8841	0.478288	2.53462	4.08869e-08	up
MELO3C003242.2	30.7461	12.084	1.30801	2.57023e-17	up
MELO3C013770.2	1.8988	0.570208	1.60606	4.69492e-05	up
MELO3C003427.2	3.31905	0.660766	2.30455	1.45537e-09	up
MELO3C019663.2	6.54088	1.53344	2.04817	8.79497e-12	up
MELO3C008506.2	56.0925	25.8001	1.08096	8.43156e-11	up
MELO3C009649.2	91.1979	41.2181	1.10673	1.18387e-21	up
MELO3C014507.2	6.9864	3.05574	1.15407	0.000101835	up
MELO3C020794.2	2.21091	0.781982	1.36813	0.00279582	up
MELO3C017940.2	14.4177	4.93175	1.50827	1.66949e-11	up
MELO3C009736.2	435.871	181.794	1.23675	3.5108e-25	up
MELO3C021310.2	3.08161	1.26923	1.20454	0.0172206	up
MELO3C005226.2	2.32868	1.05361	1.10511	0.0109397	up
MELO3C030789.2	1.45376	0.176224	2.79736	6.07005e-08	up
MELO3C014709.2	9.78519	1.43558	2.72318	4.67674e-22	up
MELO3C018648.2	78.6025	33.8212	1.17775	1.30829e-22	up
MELO3C018003.2	11.1197	2.89647	1.9004	1.04068e-10	up
MELO3C009089.2	33.6036	15.4202	1.0912	1.0946e-19	up
MELO3C018967.2	5.83704	0.33415	3.9818	3.33536e-31	up
MELO3C023851.2	19.7284	4.64216	2.0826	1.79658e-22	up
MELO3C002510.2	2.47586	1.12649	1.05483	0.011177	up
MELO3C018681.2	19.0908	4.67153	1.99014	3.71932e-17	up
MELO3C023532.2	49.1015	12.6215	1.92724	8.55009e-49	up
MELO3C019529.2	14.9828	7.15184	1.02668	3.12262e-06	up
MELO3C003192.2	8.82471	3.02992	1.49411	1.03514e-05	up
Cucumis_melo_newGene_536	131.743	59.2221	1.11701	0.0192348	up
MELO3C017580.2	5.14895	2.46928	1.05382	6.56285e-05	up
MELO3C018656.2	53.3492	9.11075	2.5101	2.41637e-59	up
MELO3C009551.2	24.1699	8.80746	1.322	3.37194e-13	up
MELO3C018469.2	3.31627	1.16113	1.47193	2.95127e-05	up
MELO3C022126.2	1.52721	0.684673	1.11466	0.0237114	up
MELO3C020274.2	622.223	178.938	1.75916	4.13816e-55	up
MELO3C010874.2	68.3764	31.4021	1.08306	4.19037e-13	up
MELO3C007650.2	29.8615	6.59377	2.13785	1.63015e-21	up
MELO3C023216.2	4.405	1.93514	1.13674	0.000844608	up
MELO3C002090.2	13.1154	3.66597	1.7901	7.97516e-14	up
MELO3C010121.2	21.8802	0.893922	4.55612	2.44258e-62	up
MELO3C015386.2	10.0816	4.56984	1.1018	8.05796e-05	up
MELO3C024465.2	2.273	0.534435	2.03099	0.00313642	up
MELO3C015931.2	13.8246	5.59633	1.26462	1.11092e-07	up
MELO3C018921.2	18.4461	3.93727	2.1851	7.15793e-14	up
MELO3C013478.2	1.5102	0.515073	1.49361	0.00185663	up
MELO3C033110.2	153.57	25.4172	2.55419	2.26014e-46	up
MELO3C019497.2	40.6285	18.7933	1.07078	1.65448e-08	up
MELO3C011008.2	478.223	108.63	2.09317	5.74168e-76	up
MELO3C002850.2	12.4109	3.62381	1.71938	2.07558e-16	up
MELO3C008882.2	28.1876	12.5255	1.07557	5.56812e-10	up
MELO3C023613.2	1342.15	125.944	3.37479	2.87634e-141	up
MELO3C024017.2	1.41141	0.567348	1.24873	0.0118767	up
MELO3C007873.2	16.3142	6.60735	1.26296	1.49871e-06	up
MELO3C020464.2	2.62273	0.804253	1.63513	0.00275873	up
MELO3C016794.2	1.69383	0.373901	2.12271	2.69122e-07	up
MELO3C027104.2	5.49683	2.4954	1.09792	0.00455554	up
MELO3C034663.2	5.16514	0.578347	3.08586	9.70917e-13	up
MELO3C006295.2	54.4202	19.0724	1.47381	1.75458e-20	up
Cucumis_melo_newGene_2152	156.077	50.6251	1.61497	3.69141e-08	up
MELO3C017520.2	2.87512	1.40032	1.08283	0.00428911	up
MELO3C018769.2	24.405	8.07653	1.55479	2.40333e-11	up
MELO3C025684.2	21.7055	4.55105	2.21174	1.14745e-22	up
MELO3C025326.2	28.6236	5.33218	2.48504	1.97671e-61	up
MELO3C032258.2	120.142	44.2378	1.40263	1.35141e-26	up
MELO3C001987.2	4.76845	1.76878	1.37684	3.11725e-06	up
MELO3C024232.2	7.87967	3.04317	1.33305	3.79328e-06	up
MELO3C002874.2	19.1327	7.69008	1.27414	1.36516e-08	up
MELO3C017999.2	30.5397	4.47942	2.71527	2.02211e-14	up
MELO3C026480.2	11.4363	4.2426	1.38352	9.09267e-11	up
MELO3C008895.2	2.14746	1.01134	1.03646	0.0352928	up
MELO3C025702.2	9.01034	1.37111	2.6709	9.42504e-11	up
MELO3C031020.2	2.80056	1.22551	1.13001	0.0240243	up
MELO3C021373.2	6.70411	2.5744	1.33768	0.000140891	up
MELO3C020434.2	5.65663	1.86985	1.57377	7.57864e-07	up
MELO3C009572.2	2.09756	0.920121	1.39584	2.15779e-05	up
MELO3C032670.2	1.74801	0.487909	2.11808	0.000127505	up
MELO3C000099.2	1.48661	0.637323	1.18086	0.0134164	up
MELO3C016295.2	5.47816	2.32515	1.18968	0.0068445	up
MELO3C002536.2	2.75042	1.05726	1.2493	0.000289781	up
MELO3C014953.2	1.1544	0.345534	1.68929	0.00259738	up
MELO3C016220.2	172.51	81.7623	1.08096	0.000355779	up
MELO3C015396.2	15.5018	7.58978	1.00913	0.000111057	up
MELO3C015011.2	49.6512	10.2716	2.23371	1.17667e-33	up
MELO3C020038.2	4.85246	1.67636	1.65731	3.98386e-07	up
MELO3C010444.2	16.1148	4.17839	1.90327	4.40087e-31	up
MELO3C007242.2	12.9936	6.22396	1.01892	0.000677569	up
MELO3C003275.2	191.704	48.7661	1.93573	1.71507e-65	up
MELO3C001368.2	3.69004	1.68959	1.07748	0.0124932	up
MELO3C013952.2	168.794	31.5882	2.3778	1.99239e-45	up
MELO3C027172.2	39.0365	10.5186	1.85036	1.82324e-21	up
MELO3C008866.2	1.01872	0.310359	1.62566	0.000251644	up
MELO3C013801.2	2.19429	1.03305	1.04914	0.0279189	up
MELO3C014652.2	278.058	80.1165	1.75634	1.02268e-54	up
MELO3C010866.2	90.1304	29.1554	1.58891	2.82494e-27	up
MELO3C008149.2	2.00114	0.812089	1.2574	0.00219549	up
MELO3C028563.2	6.69818	0.0576433	6.82841	3.68056e-25	up
MELO3C026786.2	3.75812	1.21257	1.57572	0.000196615	up
Cucumis_melo_newGene_796	89.9964	37.8517	1.21064	8.11133e-27	up
MELO3C006329.2	15.0519	7.24641	1.00851	4.00057e-06	up
MELO3C007236.2	4.11051	1.37087	1.53295	4.70317e-05	up
MELO3C027083.2	1.6803	0.457406	1.81708	4.23415e-06	up
MELO3C023255.2	8.89409	3.3191	1.36319	1.19451e-06	up
MELO3C005563.2	0.908039	0.401016	1.13338	0.023745	up
MELO3C013734.2	17.3411	6.8503	1.31781	2.6762e-10	up
MELO3C010632.2	14.0753	4.48372	1.60785	3.04813e-14	up
MELO3C013103.2	983.878	335.044	1.51503	4.77274e-39	up
MELO3C021220.2	9.97304	4.79149	1.04171	3.41578e-06	up
MELO3C018623.2	36.4508	11.6398	1.58669	7.0325e-23	up
MELO3C005587.2	2.26123	1.01777	1.09926	0.0141273	up
MELO3C006456.2	164.339	52.1336	1.61731	3.16518e-39	up
MELO3C016911.2	1.45298	0.635564	1.11909	0.00992556	up
MELO3C021952.2	589.129	96.2843	2.56621	2.92108e-101	up
MELO3C006482.2	1.15776	0.50563	1.10555	0.0430139	up
MELO3C031605.2	708.725	241.737	1.51277	7.52411e-38	up
MELO3C003066.2	10.3778	2.73226	1.88277	9.04233e-11	up
MELO3C015569.2	1.47703	0.993242	1.01794	0.00875507	up
MELO3C024226.2	7.98123	3.75851	1.04562	1.80669e-06	up
MELO3C022333.2	4.54312	1.33435	1.79253	1.81802e-08	up
MELO3C017542.2	1.0702	0.234225	2.11857	0.000123382	up
MELO3C006595.2	12.9871	1.87463	2.67346	6.67073e-32	up
MELO3C005347.2	10.4151	2.7399	1.88268	3.24185e-10	up
MELO3C011100.2	203.077	82.2054	1.26547	4.52622e-29	up
MELO3C017315.2	6.60493	1.07911	2.56415	2.82386e-10	up
MELO3C020273.2	17.1585	2.13102	2.94985	1.33048e-18	up
MELO3C005084.2	2.37734	1.05563	1.11994	0.00418541	up
MELO3C017860.2	2.17273	0.598811	1.74824	0.00109861	up
MELO3C017734.2	0.979581	0.259828	1.79468	0.000744533	up
MELO3C032562.2	13.2953	5.50677	1.23157	6.97069e-07	up
MELO3C031581.2	8.18153	3.60971	1.14085	2.61291e-05	up
MELO3C005869.2	42.9638	19.1913	1.11211	1.20073e-11	up
MELO3C022338.2	15.7305	5.22165	1.55006	1.12389e-14	up
MELO3C011168.2	40.0793	18.4043	1.08324	4.0787e-10	up
MELO3C013289.2	49.8108	23.9076	1.02401	0.00502593	up
MELO3C000076.2	15.2845	5.61672	1.40072	0.00010193	up
MELO3C017912.2	16.0238	5.98382	1.3953	2.64561e-10	up
MELO3C011287.2	1.94067	0.627153	1.55216	0.00178322	up
MELO3C012403.2	6.21609	2.64282	1.19109	0.000100527	up
MELO3C022681.2	2.73497	1.0315	1.35392	0.000828524	up
MELO3C021789.2	3.01334	0.902082	1.54624	0.00118542	up
MELO3C010496.2	6.15745	2.77218	1.12156	0.00012109	up
MELO3C024862.2	3.77989	1.24491	1.61195	0.0326658	up
MELO3C005992.2	3.28555	0.525947	2.59542	8.84736e-14	up
MELO3C015007.2	30.6637	9.45057	1.65951	7.37453e-16	up
MELO3C011055.2	15.8257	3.69229	2.04926	7.09307e-23	up
MELO3C029197.2	4.03062	1.94301	1.00667	0.0263231	up
MELO3C002419.2	6.55423	2.84829	1.15692	0.00142441	up
MELO3C026781.2	46.1473	22.2965	1.01494	2.17689e-15	up
MELO3C002072.2	8.69795	3.76494	1.16603	1.34596e-05	up
MELO3C008194.2	2.19431	1.02486	1.05276	0.00887434	up
MELO3C003132.2	982.375	257.15	1.89427	2.8265e-22	up
MELO3C020982.2	4.73013	2.11201	1.1175	0.0068445	up
MELO3C015910.2	2.93698	0.911464	1.63197	0.000170945	up
MELO3C015258.2	1.78075	0.149274	3.25299	1.70724e-10	up
MELO3C013020.2	4.25879	1.78157	1.20897	2.1544e-06	up
MELO3C005801.2	0.899174	0.163878	2.40562	1.04893e-06	up
Cucumis_melo_newGene_475	10.0764	4.34697	1.20861	0.022447	up
MELO3C010114.2	16.1287	5.81334	1.43106	1.75386e-09	up
MELO3C012916.2	4.0074	0.985436	1.97872	1.05049e-06	up
MELO3C009113.2	19.9002	6.99982	1.46801	2.42662e-12	up
MELO3C018796.2	12.0686	1.92048	2.60272	4.27486e-19	up
MELO3C009920.2	3.95352	1.22177	1.64582	8.1138e-08	up
MELO3C016465.2	0.876826	0.200394	2.05038	0.000114227	up
MELO3C011263.2	0.585672	0.014558	4.80422	3.28202e-14	up
MELO3C018890.2	27.8208	5.67797	2.24408	1.68452e-26	up
MELO3C016310.2	0.908071	0.392261	1.16025	0.018609	up
MELO3C007511.2	10.7449	4.97725	1.00537	1.575e-07	up
MELO3C029529.2	1.39091	0.470199	1.5175	0.00236256	up
MELO3C012259.2	1.56165	0.497198	1.57222	0.00261678	up
MELO3C006458.2	107.647	38.4452	1.3701	4.88313e-32	up
MELO3C004296.2	4.47305	0.383409	3.43218	9.2931e-17	up
MELO3C034758.2	31.2235	9.80187	1.61985	1.03054e-26	up
MELO3C024605.2	18.3191	5.21847	1.76947	9.09107e-13	up
MELO3C010388.2	12.8912	2.57046	2.04467	3.67144e-19	up
MELO3C017574.2	1.11779	0.0812973	3.54917	9.69839e-12	up
MELO3C034730.2	53.2677	3.54249	3.85685	4.70933e-41	up
MELO3C014654.2	94.79	43.4304	1.08749	5.79828e-19	up
MELO3C003934.2	1.77915	0.0538067	4.9057	8.59323e-22	up
MELO3C007765.2	4.15241	1.46047	1.46037	2.63359e-05	up
MELO3C013742.2	3.10665	1.38439	1.02349	0.035736	up
MELO3C018770.2	9.18348	2.30026	1.95218	1.0553e-07	up
MELO3C031739.2	151.139	21.5578	2.77041	1.52911e-08	up
MELO3C007786.2	39.848	13.7013	1.50063	1.23427e-20	up
MELO3C010793.2	7.85128	3.7097	1.04006	0.000230058	up
MELO3C032605.2	6.87296	3.22016	1.04672	0.00159381	up
Cucumis_melo_newGene_1219	1.06971	0.456441	1.11502	0.0182884	up
MELO3C007391.2	3.17301	0.882558	1.79634	8.46541e-06	up
MELO3C031942.2	0.983419	0.129624	2.30646	2.17437e-05	up
MELO3C005088.2	17.1907	7.20165	1.21335	4.56658e-06	up
MELO3C021262.2	7.97357	0.085069	6.50128	7.82304e-43	up
MELO3C020684.2	4.1849	1.90337	1.0767	0.0108218	up
MELO3C025662.2	5.50227	1.45938	1.60449	1.98678e-10	up
MELO3C028893.2	33.7919	2.42378	3.76598	1.46448e-83	up
MELO3C004619.2	110.791	22.0514	2.32225	1.31923e-73	up
MELO3C009078.2	8.63357	2.69262	1.64609	1.3929e-10	up
MELO3C022180.2	3.85505	0.646498	2.44074	2.17126e-13	up
MELO3C015430.2	13.7993	2.36781	2.47341	2.22151e-24	up
MELO3C000849.2	36.0428	1.08644	4.98116	3.41489e-52	up
MELO3C004250.2	3.80846	0.674356	2.45207	1.72385e-17	up
MELO3C006711.2	168.83	52.0759	1.66009	0.00140563	up
MELO3C022342.2	49.6611	21.3704	1.17763	5.59552e-20	up
MELO3C010747.2	24.3451	11.3842	1.0597	3.11549e-16	up
MELO3C018891.2	14.8109	6.06864	1.24491	2.37715e-06	up
MELO3C005046.2	26.5238	4.60663	2.4855	2.88829e-43	up
MELO3C008215.2	2.61308	0.883145	1.5677	4.10423e-05	up
MELO3C014218.2	16.5472	5.93096	1.43831	5.93677e-07	up
MELO3C023520.2	61.8317	22.795	1.5443	5.41821e-07	up
MELO3C027040.2	219.106	73.0649	1.54529	1.99978e-42	up
MELO3C025780.2	1.19011	0.411355	1.56412	0.00329842	up
MELO3C004301.2	1.02591	0.251767	1.84621	1.38046e-06	up
MELO3C019208.2	4.92991	1.51276	1.658	1.02913e-07	up
MELO3C020675.2	4.163	1.53134	1.35471	1.59985e-05	up
MELO3C002123.2	7.75967	1.55309	2.27068	4.38587e-22	up
MELO3C011210.2	1.3196	0.238987	2.39703	5.42661e-07	up
MELO3C007269.2	79.2334	23.4752	1.69953	1.37586e-36	up
MELO3C007256.2	1.38525	0.528316	1.3205	0.0101611	up
MELO3C028637.2	285.566	98.3883	1.43667	1.38403e-37	up
MELO3C010979.2	16.0364	3.29875	2.23989	3.68056e-25	up
MELO3C012701.2	136.927	33.3518	1.99832	5.43373e-57	up
MELO3C021760.2	41.7823	12.0336	1.75715	1.11771e-25	up
MELO3C018049.2	2.76099	1.31302	1.05439	0.000563526	up
MELO3C021201.2	195.271	33.5399	2.50114	1.23578e-105	up
MELO3C015341.2	1.34762	0.26377	2.28153	1.89323e-06	up
MELO3C018677.2	17.0324	4.98526	1.69401	1.45916e-18	up
MELO3C008252.2	411.952	83.7986	2.2584	1.41388e-40	up
MELO3C019099.2	8.46057	4.21749	1.00122	0.00137088	up
MELO3C006455.2	1.59962	0.26071	2.34091	7.68197e-09	up
MELO3C009515.2	6.15748	1.93535	1.62357	1.15603e-05	up
MELO3C008187.2	1.13994	0.149706	2.80845	4.33656e-08	up
MELO3C033300.2	34.4438	4.53672	2.88134	4.77075e-20	up
MELO3C005609.2	1.37618	0.520333	1.3592	0.011276	up
MELO3C030800.2	4.04669	0.920599	2.08846	7.56518e-07	up
MELO3C010841.2	5.55065	2.05386	1.35126	0.000110568	up
MELO3C024794.2	0.601361	0.017022	5.00583	9.94026e-14	up
MELO3C012353.2	10.739	3.18714	1.68505	1.49821e-11	up
MELO3C012113.2	14.6013	6.01623	1.61241	1.2352e-17	up
MELO3C032886.2	8.74432	3.06004	1.42103	1.18544e-06	up
MELO3C019815.2	13.6314	5.21789	1.35475	8.50921e-12	up
MELO3C008117.2	2.8504	0.868192	1.67481	0.000945843	up
MELO3C019884.2	0.71969	0.213674	1.64906	0.00139667	up
MELO3C015795.2	15.4534	4.47548	1.76938	1.59799e-21	up
MELO3C009819.2	7.58142	3.19005	1.23291	1.94063e-05	up
MELO3C027325.2	2.31393	0.507656	2.13864	5.95315e-07	up
MELO3C006008.2	32.4402	13.9888	1.17379	2.5822e-07	up
MELO3C006444.2	2.07441	0.543425	1.87549	0.000196353	up
MELO3C021993.2	3.15479	0.548122	2.40946	0.0010289	up
MELO3C003284.2	2.36909	0.575538	1.77718	0.000110436	up
MELO3C016444.2	1.37441	0.13118	3.23335	2.40333e-11	up
MELO3C014437.2	32.5257	2.57141	3.6155	1.67941e-89	up
MELO3C020271.2	218.211	97.009	1.13077	1.93788e-23	up
MELO3C020701.2	31.8345	15.3792	1.00785	4.76929e-09	up
MELO3C005601.2	21.2766	10.0469	1.04354	3.15282e-09	up
MELO3C018492.2	21.1959	5.63843	1.8484	4.80829e-22	up
MELO3C031574.2	5.39282	2.44104	1.09866	0.0170807	up
MELO3C030056.2	2.36928	0.96167	1.25785	0.00458395	up
MELO3C021206.2	5.35733	1.28501	2.01207	4.26181e-12	up
MELO3C010861.2	0.575934	0.246511	1.17242	0.01771	up
MELO3C025317.2	4.08468	1.85921	1.03545	0.0191004	up
MELO3C003177.2	5.18764	0.266039	4.20037	2.50233e-36	up
MELO3C008039.2	3.03608	1.37104	1.07846	0.0294534	up
MELO3C022332.2	2.40776	0.27845	2.99938	1.39093e-14	up
MELO3C017754.2	17.5908	4.92627	1.79562	6.90269e-17	up
MELO3C007533.2	15.4055	6.80066	1.17295	1.379e-07	up
MELO3C018594.2	5.83098	1.78071	1.65844	4.67089e-05	up
MELO3C004249.2	3.85446	1.7054	1.13333	2.88319e-05	up
MELO3C015014.2	210.622	80.5078	1.34822	6.32165e-32	up
MELO3C003494.2	2.18474	0.843352	1.29659	0.00208003	up
MELO3C013866.2	0.878975	0.236812	1.80483	0.000270341	up
MELO3C014658.2	405.662	102.524	1.94554	1.14069e-64	up
MELO3C016980.2	8.30798	1.88474	2.08945	1.59459e-09	up
MELO3C002202.2	1.68174	0.756515	1.10612	0.00567754	up
MELO3C031255.2	22.0687	4.51542	2.24871	4.54332e-36	up
MELO3C030992.2	2.98616	0.733159	1.97974	7.04553e-05	up
MELO3C022985.2	7.95797	2.77152	1.47861	2.51091e-07	up
MELO3C019293.2	1.33538	0.0102853	6.44525	9.02674e-27	up
MELO3C002084.2	12.703	4.58827	1.42348	0.000480373	up
MELO3C025681.2	3.22501	1.06315	1.55184	2.96853e-05	up
MELO3C012896.2	23.3478	9.55184	1.24989	3.06537e-09	up
MELO3C009647.2	3.19191	0.933027	1.73229	3.70035e-08	up
MELO3C021904.2	6.54962	2.76895	1.20111	0.000145084	up
MELO3C022989.2	6.6749	0.762211	3.05606	3.28196e-13	up
MELO3C026380.2	4.10139	1.13864	1.79746	4.38848e-06	up
MELO3C016334.2	1.9647	0.494281	1.92376	4.34538e-05	up
MELO3C004610.2	4.21551	1.59161	1.3585	0.000103405	up
MELO3C026142.2	1.37616	0.211068	2.60102	8.57215e-06	up
MELO3C005786.2	0.860422	0.0885993	3.19503	1.83194e-09	up
MELO3C002853.2	5.45681	1.22779	2.1055	4.95097e-14	up
MELO3C012843.2	7.02152	3.25728	1.08238	0.000451913	up
MELO3C012478.2	11.0092	3.87436	1.48037	3.30444e-12	up
MELO3C022002.2	1.13346	0.340878	1.64428	0.00127758	up
MELO3C025360.2	11.1211	4.70837	1.20019	2.98091e-06	up
MELO3C005456.2	11.8414	3.93561	1.51722	5.65643e-09	up
MELO3C025883.2	4.88054	2.38191	1.18537	1.82972e-09	up
MELO3C002414.2	1.51713	0.437775	1.50994	0.000294647	up
MELO3C011057.2	1.49096	0.528527	1.45601	0.00163955	up
MELO3C003200.2	49.518	7.6056	2.66048	6.47973e-79	up
MELO3C011401.2	9.63116	4.10579	1.21666	4.35093e-09	up
MELO3C009299.2	21.7447	2.33452	3.24162	1.23411e-45	up
MELO3C018672.2	21.9652	9.76606	1.13317	3.92451e-08	up
MELO3C017681.2	261.797	55.4796	2.19991	4.15007e-70	up
MELO3C024007.2	15.8158	5.40424	1.50779	1.62388e-12	up
MELO3C033944.2	1.07686	0.239218	2.0635	4.06474e-05	up
MELO3C003422.2	1.31433	0.368706	1.7822	0.000118206	up
MELO3C022337.2	16.0197	4.43389	1.80991	6.34332e-13	up
MELO3C022076.2	2.55973	1.077	1.2081	0.000662646	up
MELO3C012958.2	14.5713	6.46231	1.33616	0.0432966	up
MELO3C020841.2	1.45021	0.337203	2.02946	1.88404e-05	up
MELO3C013343.2	12.6316	3.87658	1.71749	9.84057e-16	up
Cucumis_melo_newGene_2749	6.1712	0.726218	3.02015	1.82762e-12	up
MELO3C020492.2	3.27938	0.850184	1.90562	4.7925e-05	up
MELO3C008693.2	2.99871	0.954025	1.30985	1.28984e-05	up
MELO3C035119.2	1.3772	0.38424	1.813	0.0453746	up
MELO3C010909.2	5.20131	1.74975	1.52937	2.0281e-08	up
MELO3C018716.2	43.4165	20.3071	1.06135	3.15947e-11	up
MELO3C025635.2	3.52195	0.793911	2.09197	2.0057e-07	up
MELO3C007317.2	30.2359	14.1275	1.05828	2.10887e-06	up
MELO3C012925.2	4.27555	1.92135	1.11125	0.000414213	up
MELO3C015789.2	2.17822	1.01852	1.05823	0.00586725	up
Cucumis_melo_newGene_133	1.07204	0.464865	1.14552	0.0216982	up
MELO3C020567.2	1.1631	0.547723	1.10723	0.015953	up
MELO3C017399.2	1.40925	0.210475	2.68071	1.79047e-08	up
MELO3C002391.2	7.5847	1.55625	2.23271	2.58971e-14	up
MELO3C019632.2	16.2751	5.93825	1.33473	1.13294e-11	up
MELO3C003113.2	0.674175	0.106105	2.56001	2.57059e-07	up
MELO3C026611.2	8.37672	0.810435	3.27539	1.99717e-12	up
MELO3C013845.2	44.5049	5.96608	2.8599	4.21436e-20	up
MELO3C018626.2	2.29111	0.634087	1.88863	4.10201e-07	up
MELO3C005292.2	2.15653	0.689393	1.59723	3.78758e-05	up
MELO3C035293.2	15.2616	0.798027	4.28757	2.40196e-68	up
MELO3C024460.2	26.2689	11.7994	1.18863	1.25805e-17	up
MELO3C015135.2	6.68493	0.249943	4.63916	1.40498e-33	up
MELO3C008358.2	1.73219	0.428627	1.96999	0.0157337	up
MELO3C022574.2	9.41549	4.41432	1.14886	0.00806016	up
MELO3C011280.2	6.60297	2.79428	1.19734	0.000346238	up
MELO3C032583.2	20.9099	6.79691	1.58176	0.0036638	up
MELO3C012055.2	8.42449	3.26514	1.3252	2.29971e-08	up
MELO3C010697.2	12.9163	5.00649	1.32679	8.2959e-08	up
MELO3C030711.2	7.36073	3.14815	1.17606	5.59772e-06	up
MELO3C000655.2	6.04441	2.31611	1.34292	6.02025e-05	up
MELO3C009943.2	4.33671	0.591671	2.81812	8.17606e-13	up
MELO3C026532.2	27.6101	7.2714	1.88135	8.99014e-35	up
MELO3C018797.2	2.02406	0.513549	1.91217	0.000288365	up
MELO3C026298.2	20.2334	9.28229	1.09316	4.70564e-08	up
MELO3C026686.2	3.3157	0.0178913	6.96535	2.87206e-11	up
MELO3C032563.2	35.7165	13.9699	1.31493	1.26264e-13	up
MELO3C016017.2	11.7497	3.46326	1.71971	2.25621e-10	up
MELO3C005403.2	1.50371	0.219851	2.45704	8.11178e-06	up
MELO3C012290.2	7.09237	3.36059	1.04891	7.90678e-05	up
MELO3C026902.2	49.385	20.6846	1.16577	7.3377e-24	up
MELO3C010183.2	38.7395	16.1204	1.22519	3.54337e-11	up
MELO3C025206.2	24.0352	9.62933	1.2791	1.25398e-10	up
MELO3C004740.2	0.797223	0.155821	2.25647	5.64438e-06	up
MELO3C019470.2	4.13226	1.85629	1.11985	0.000828114	up
MELO3C002031.2	1.50264	0.470181	1.55098	0.00458395	up
MELO3C011411.2	1.63891	0.32569	2.24472	4.45007e-07	up
MELO3C025664.2	8.91655	2.84734	1.60181	2.72211e-13	up
MELO3C015004.2	30.9811	13.5048	1.15731	1.7828e-08	up
MELO3C019065.2	2.14294	0.747604	1.45572	0.00259157	up
MELO3C017737.2	10.3801	3.64976	1.46448	1.31853e-08	up
MELO3C010177.2	6.37939	1.57458	1.95832	3.34422e-12	up
Cucumis_melo_newGene_640	345.287	80.0579	2.06978	9.03959e-75	up
MELO3C033195.2	7.50304	2.28543	1.66598	3.87131e-07	up
MELO3C019590.2	14.7572	6.09108	1.23692	9.48008e-08	up
MELO3C034589.2	9.20224	1.3828	2.59872	3.75678e-20	up
MELO3C013383.2	1.74848	0.720936	1.19118	0.00546475	up
MELO3C021156.2	1.23681	0.111048	3.34492	4.90247e-12	up
MELO3C014013.2	0.826472	0.241226	1.66051	0.00139954	up
MELO3C021767.2	8.96354	2.71257	1.63692	4.27692e-08	up
MELO3C017332.2	8.11362	3.2346	1.28663	5.52812e-07	up
MELO3C008417.2	4.97515	1.81668	1.3632	0.000101918	up
MELO3C027302.2	9.58386	2.65112	1.80861	6.01244e-09	up
MELO3C020752.2	4.73179	9.86374	-1.08946	0.0104977	down
MELO3C009122.2	9.25359	18.1519	-1.00987	5.82038e-07	down
MELO3C013687.2	0.555683	100.376	-7.43446	0.0040576	down
MELO3C011224.2	0.0796523	0.495705	-2.0356	0.000130031	down
MELO3C002861.2	0.38134	1.96321	-2.37337	2.97915e-08	down
MELO3C019697.2	60.4562	120.655	-1.03325	9.63975e-18	down
MELO3C017476.2	4.31609	13.7286	-1.7006	1.16109e-14	down
MELO3C035645.2	0.266469	1.93976	-2.75333	0.000144967	down
MELO3C014821.2	1.98818	4.44853	-1.17188	0.000661441	down
MELO3C003097.2	7.07266	15.388	-1.16303	0.0253734	down
MELO3C031214.2	0.0144817	4.54022	-7.62729	2.21622e-31	down
MELO3C029341.2	0.796456	2.97864	-1.92987	2.96542e-07	down
MELO3C002221.2	2.00479	5.6071	-1.51842	1.95561e-07	down
Cucumis_melo_newGene_798	0.394755	1.42841	-1.87039	8.78363e-05	down
MELO3C018603.2	0.536778	1.14474	-1.0251	0.0335021	down
MELO3C022496.2	21.4166	55.4354	-1.40687	1.71106e-06	down
MELO3C002043.2	1.33759	3.523	-1.43507	6.56425e-06	down
MELO3C009556.2	0.594203	1.25288	-1.10818	0.027959	down
MELO3C006501.2	1.29447	3.00476	-1.25396	0.00106434	down
MELO3C011000.2	13.9374	35.5704	-1.36961	1.07791e-15	down
MELO3C013272.2	2.61132	6.90089	-1.43979	3.78375e-06	down
MELO3C014465.2	1.55682	5.02494	-1.72775	2.65683e-07	down
MELO3C009720.2	9.48202	20.3713	-1.15267	2.48807e-11	down
MELO3C006582.2	4.05751	7.69459	-1.04779	0.00156099	down
MELO3C025120.2	11.7552	25.0121	-1.12736	4.79582e-12	down
MELO3C030050.2	0.402327	1.0386	-1.40042	0.00154571	down
MELO3C011869.2	0.471071	1.15247	-1.32228	0.000452713	down
MELO3C020301.2	0.470826	1.44534	-1.65148	0.000117421	down
MELO3C035107.2	0.317889	0.956439	-1.50818	0.000371061	down
MELO3C004633.2	0.985259	2.05039	-1.13103	0.0268122	down
MELO3C006944.2	0.214472	0.70688	-1.6852	0.000480697	down
MELO3C017673.2	1.78154	4.39362	-1.33769	1.25205e-05	down
MELO3C009615.2	1.50979	8.3515	-2.4981	8.10262e-09	down
MELO3C010999.2	2.76747	7.37733	-1.45217	0.000781543	down
MELO3C019297.2	0.480617	1.15005	-1.28519	0.0068496	down
MELO3C018215.2	1.6571	3.66325	-1.16287	0.000476964	down
MELO3C018714.2	0.438961	0.962263	-1.16202	0.0107748	down
MELO3C022373.2	3.197	6.48195	-1.05536	0.000363596	down
MELO3C022430.2	118.82	255.189	-1.15885	1.45495e-24	down
MELO3C015073.2	1.2446	2.76328	-1.16031	0.00439429	down
MELO3C016697.2	0.472419	1.13733	-1.34646	0.0124592	down
MELO3C013946.2	1.3769	2.9028	-1.1054	0.0133564	down
MELO3C029081.2	0.626424	1.12611	-1.11445	0.0205454	down
MELO3C009397.2	0.159158	2.49948	-5.54373	1.45495e-24	down
MELO3C003184.2	1.81872	3.92278	-1.13404	0.0212924	down
MELO3C026026.2	5.06222	10.1031	-1.0346	9.74119e-05	down
MELO3C023203.2	56.051	126.65	-1.21318	5.3969e-17	down
MELO3C006033.2	6.40183	51.8664	-1.89559	0.00704165	down
MELO3C015610.2	2.06958	5.85778	-1.54097	0.000297018	down
MELO3C027289.2	0.665898	1.67734	-1.33367	0.0141288	down
MELO3C033007.2	2.03845	4.44876	-1.16468	0.00255358	down
MELO3C010312.2	1.86546	6.23239	-1.77432	8.01903e-08	down
MELO3C017867.2	0.759568	1.56955	-1.07555	0.0163979	down
MELO3C005070.2	3.12529	6.25764	-1.07502	0.00254538	down
MELO3C008201.2	2.93581	6.5143	-1.14139	0.000655909	down
MELO3C004941.2	68.9655	186.607	-1.47538	2.20678e-39	down
MELO3C002398.2	0.249797	0.6144	-1.30839	0.0133874	down
Cucumis_melo_newGene_2208	0.516755	3.35062	-2.72054	2.72213e-08	down
MELO3C002197.2	1.25627	4.15935	-1.68612	0.000291046	down
MELO3C017596.2	0.51755	6.69746	-3.63004	4.06182e-06	down
MELO3C031318.2	0.10285	0.702514	-2.7626	7.66447e-08	down
MELO3C005546.2	6.56238	16.3475	-1.35196	9.33219e-07	down
MELO3C002555.2	21.7067	49.8968	-1.23818	6.02399e-25	down
MELO3C000268.2	2.0464	17.6504	-3.32267	9.8838e-42	down
MELO3C024476.2	2.26145	5.28306	-1.25633	9.99418e-05	down
MELO3C012573.2	2.53463	6.17326	-1.2753	4.19496e-05	down
MELO3C005792.2	28.5286	62.3276	-1.16558	6.6047e-20	down
MELO3C025948.2	0.710918	2.42001	-1.73379	4.69852e-06	down
MELO3C009979.2	0.179525	0.659229	-1.80482	0.000436558	down
MELO3C022305.2	5.7257	14.7682	-1.39883	0.00862974	down
MELO3C017321.2	0.593925	1.2881	-1.0828	0.0216422	down
MELO3C015123.2	1.61266	3.92741	-1.30451	0.000139977	down
MELO3C007315.2	3.34095	8.27503	-1.34672	3.54692e-10	down
MELO3C016517.2	0.880411	2.2004	-1.35379	0.00200114	down
MELO3C031303.2	0.193733	0.524552	-1.34783	0.00384016	down
MELO3C021780.2	2.19531	6.47981	-1.59131	4.90881e-08	down
MELO3C023591.2	8.42285	19.0637	-1.21671	1.04622e-11	down
MELO3C004541.2	2.66616	5.79634	-1.14343	0.000172228	down
MELO3C015500.2	1.07416	2.35249	-1.16572	0.00104687	down
MELO3C026522.2	37.0223	76.6587	-1.09415	1.26566e-22	down
MELO3C018444.2	7.47963	15.1584	-1.05756	0.000185623	down
MELO3C003847.2	2.32959	4.88648	-1.02797	0.00158532	down
MELO3C006561.2	0.672659	1.46766	-1.1507	0.0152214	down
MELO3C031857.2	6.46679	13.6902	-1.02519	5.43704e-07	down
MELO3C005476.2	0.739606	2.16361	-1.5719	0.000991636	down
MELO3C012307.2	2.10886	5.489	-1.41488	4.34552e-05	down
MELO3C004598.2	1.02963	2.06384	-1.02088	0.0416763	down
MELO3C017349.2	2.27801	4.69065	-1.07666	0.00312694	down
MELO3C026276.2	1.09703	2.17595	-1.03614	0.0172798	down
MELO3C027435.2	0	1.9125	#NAME?	5.38528e-26	down
MELO3C006183.2	1.02474	2.47975	-1.30671	0.00314346	down
MELO3C023972.2	0.510281	1.07873	-1.04938	0.00699514	down
MELO3C025324.2	31.2413	66.1091	-1.11998	2.11418e-23	down
MELO3C016826.2	0.836288	2.00944	-1.24335	0.00261678	down
MELO3C024588.2	5.49634	11.5564	-1.11013	1.33413e-06	down
MELO3C006851.2	0.253541	0.641714	-1.35533	0.00596495	down
MELO3C006844.2	1.1121	2.23839	-1.02378	0.0472126	down
MELO3C003462.2	0.136082	0.761737	-2.34502	5.14239e-06	down
MELO3C018005.2	34.9576	71.0288	-1.06165	4.58057e-10	down
MELO3C013273.2	1.12145	2.91249	-1.41038	0.000666603	down
MELO3C003095.2	3.90433	8.86485	-1.2172	0.000171007	down
MELO3C003976.2	0.682726	1.76202	-1.39502	0.000451962	down
MELO3C002309.2	0.774788	1.93137	-1.34662	0.00926603	down
MELO3C003172.2	2.46729	5.45549	-1.18684	0.00211761	down
MELO3C017511.2	2.3398	4.39446	-1.20442	0.000158826	down
MELO3C026272.2	4.60579	10.1585	-1.03766	5.3072e-07	down
MELO3C023956.2	3.33622	6.80612	-1.0529	0.0469255	down
MELO3C023485.2	6.3027	12.5896	-1.03689	8.4984e-07	down
MELO3C000129.2	6.45855	19.1227	-1.60366	6.49875e-05	down
MELO3C029546.2	0	1.51415	#NAME?	4.08237e-23	down
MELO3C006616.2	0.828027	1.72848	-1.09046	0.0295842	down
MELO3C006085.2	5.92025	21.2928	-1.88074	0.0074638	down
MELO3C005964.2	0.684593	1.76758	-1.39315	0.00513159	down
MELO3C009361.2	12.6945	25.6944	-1.06857	2.53633e-13	down
MELO3C020757.2	0.959236	2.85647	-1.58103	0.0010289	down
MELO3C006390.2	0.767972	0.99596	-1.14372	0.00884789	down
MELO3C012013.2	1.99135	4.10528	-1.06771	0.020221	down
MELO3C025687.2	0.190176	0.669896	-1.55395	0.0296097	down
MELO3C009358.2	3.904	9.41321	-1.30692	1.22896e-06	down
MELO3C016680.2	1.46183	2.96616	-1.03097	0.010717	down
MELO3C026755.2	228.743	485.535	-1.1243	1.01758e-22	down
MELO3C005603.2	0.839659	1.86974	-1.18992	0.00503375	down
MELO3C014629.2	2.72765	10.0548	-1.91693	6.83021e-24	down
MELO3C031734.2	1.1661	2.46094	-1.10123	0.0127381	down
MELO3C022376.2	3.99114	10.6813	-1.45743	4.46817e-11	down
MELO3C005610.2	0.817549	2.10829	-1.39467	0.00230394	down
MELO3C008139.2	7.13011	15.1726	-1.06255	4.85801e-05	down
MELO3C014419.2	2.33612	5.46923	-1.25979	0.000661441	down
MELO3C010016.2	1.67205	3.79832	-1.21528	0.0133257	down
MELO3C018821.2	5.18806	10.9625	-1.13616	1.63711e-08	down
MELO3C019266.2	4.57553	8.98962	-1.01095	0.00118615	down
MELO3C004422.2	3.35012	7.05552	-1.11024	0.00377505	down
MELO3C015118.2	3.48989	9.33775	-1.44804	3.41335e-05	down
MELO3C011218.2	1.0138	3.62821	-1.86567	1.66709e-06	down
MELO3C012176.2	0.488976	1.1474	-1.25564	0.00609837	down
MELO3C025724.2	0.946612	2.02885	-1.12118	0.00913913	down
MELO3C012550.2	2.61607	8.82056	-1.79322	4.03901e-15	down
MELO3C009811.2	1.07404	2.48776	-1.25019	0.00214608	down
MELO3C008534.2	1.16268	5.06154	-2.11815	3.01533e-10	down
MELO3C008552.2	5.51512	18.8236	-1.80643	2.98338e-16	down
MELO3C019434.2	24.6185	74.4951	-1.62759	0.00031358	down
MELO3C009506.2	1.61566	4.6325	-1.55818	1.45827e-05	down
MELO3C010530.2	9.01902	21.5821	-1.29376	1.4363e-05	down
MELO3C034313.2	0.590465	2.56927	-2.04383	4.1615e-06	down
MELO3C012252.2	0.643936	1.53535	-1.28245	0.0112882	down
Cucumis_melo_newGene_2236	1.6803	3.75444	-1.19706	0.00182848	down
MELO3C000592.2	52.329	108.034	-1.0838	1.52509e-15	down
MELO3C020904.2	17.209	44.8509	-1.41873	4.99733e-14	down
MELO3C029096.2	4.07312	12.3142	-1.81904	1.82972e-09	down
MELO3C029292.2	0.491325	2.24319	-2.22501	1.07016e-05	down
MELO3C007846.2	0.649255	1.52004	-1.16699	0.00632696	down
MELO3C027461.2	199.423	422.6	-1.12138	2.66255e-22	down
MELO3C001427.2	1.41116	10.1765	-2.82742	2.67049e-08	down
MELO3C027183.2	2.96546	6.89461	-1.24535	3.13124e-05	down
MELO3C018892.2	3.18471	9.26782	-1.57701	8.28855e-08	down
MELO3C022300.2	0.449867	1.00704	-1.17856	0.0106923	down
MELO3C014318.2	0.8585	4.17524	-2.31099	9.91124e-11	down
MELO3C004245.2	6.73584	43.7346	-2.73102	1.92986e-33	down
MELO3C007958.2	0.602903	1.36969	-1.19359	0.0248379	down
MELO3C003294.2	2.8813	13.5628	-2.27818	5.11774e-28	down
MELO3C012395.2	0.3686	0.813822	-1.17657	0.0107882	down
MELO3C030548.2	2.17081	4.36898	-1.06063	0.0025852	down
MELO3C007789.2	6.09846	12.4931	-1.01938	1.35974e-07	down
MELO3C015239.2	3.74378	8.72995	-1.25342	2.30684e-05	down
MELO3C016609.2	1.16793	2.41495	-1.08439	0.00586258	down
MELO3C026962.2	2.56874	10.482	-2.04915	7.29544e-18	down
MELO3C000962.2	9.80174	20.2923	-1.0829	0.00534675	down
MELO3C013274.2	1.33289	3.37881	-1.37139	0.000340938	down
MELO3C022377.2	3.1233	6.43885	-1.08039	0.000149141	down
MELO3C012424.2	0.513438	1.38633	-1.46013	0.000639742	down
MELO3C012398.2	0.21242	0.862379	-2.03332	0.000236005	down
MELO3C017593.2	3.55305	8.51927	-1.29816	1.86792e-05	down
MELO3C010994.2	4.33928	9.79309	-1.21198	4.87556e-08	down
MELO3C007376.2	1.21527	2.56739	-1.10378	0.0131871	down
MELO3C014696.2	4.78023	9.65491	-1.0513	2.30122e-05	down
MELO3C017481.2	6.65673	13.6305	-1.14833	8.98994e-06	down
MELO3C010166.2	0.818145	1.69981	-1.08686	0.0155482	down
MELO3C021446.2	0.368021	1.34316	-1.8741	0.00254803	down
MELO3C003797.2	1.79571	3.46151	-1.02083	0.00381368	down
MELO3C011271.2	3.00188	6.53934	-1.16011	0.000496029	down
MELO3C005628.2	1.08481	2.64063	-1.31845	0.000204245	down
MELO3C016152.2	3.82766	8.66999	-1.26451	2.50999e-07	down
MELO3C010174.2	0.54608	1.11906	-1.06766	0.00846225	down
MELO3C030813.2	0.983418	2.86508	-1.63921	0.00352951	down
MELO3C009293.2	0.825732	1.90312	-1.23643	0.0215823	down
MELO3C007965.2	0.304925	2.04675	-2.54369	1.64972e-07	down
MELO3C016807.2	1.07297	2.18889	-1.0645	0.00184405	down
MELO3C005461.2	4.60692	15.0762	-1.85306	0.00705645	down
MELO3C006732.2	8.71499	18.6203	-1.11071	2.12132e-16	down
MELO3C013286.2	0.929941	3.69602	-2.01222	1.02416e-06	down
MELO3C022429.2	20.2154	84.7911	-2.10644	5.96469e-73	down
MELO3C005544.2	14.0699	29.4001	-1.10053	5.44791e-07	down
MELO3C000200.2	0.709961	1.68225	-1.18987	0.0173708	down
MELO3C002454.2	0.335648	1.45498	-2.15426	0.000489296	down
MELO3C017251.2	0.136079	2.26133	-3.99693	4.89884e-16	down
MELO3C002381.2	0.306649	2.19438	-2.81627	8.94774e-11	down
MELO3C019917.2	2.20104	5.23344	-1.2856	0.00355269	down
MELO3C017943.2	13.7478	32.6407	-1.30808	5.90424e-19	down
MELO3C014223.2	0.983757	2.44665	-1.24868	0.00080349	down
MELO3C024714.2	0.334465	1.3781	-2.06346	9.26497e-05	down
MELO3C012091.2	0.461687	1.58838	-1.80483	4.06453e-05	down
MELO3C015068.2	0.516027	1.30956	-1.33509	0.00325482	down
MELO3C030348.2	1.04159	3.41684	-1.59337	0.000137242	down
MELO3C030762.2	0.111219	4.12975	-5.36117	3.1763e-38	down
MELO3C004246.2	0.185164	2.15007	-3.44336	1.57385e-09	down
MELO3C009637.2	1.19852	2.8315	-1.25539	0.00713027	down
MELO3C034646.2	0.148677	0.507336	-1.7337	0.00949569	down
MELO3C009828.2	0.464405	0.979829	-1.2088	0.0151047	down
MELO3C003043.2	1.04292	2.56107	-1.33004	0.0474456	down
MELO3C021459.2	1.30724	4.32535	-1.72389	3.46549e-06	down
MELO3C014469.2	3.82118	7.93904	-1.09114	0.000142343	down
MELO3C021517.2	8.2082	17.9607	-1.16792	1.5248e-12	down
